# Supplementary material for: Unraveling the Bombus terrestris Hemolymph, an Indicator of the Immune Response to Microbial Infections, through Complementary Mass Spectrometry Approaches
Source: Int J Mol Sci. 2023 Feb 28;24(5):4658. doi: 10.3390/ijms24054658 (PMC10003634; doi:10.3390/ijms24054658)
Supplement: Supplementary file 1 [file ijms-24-04658-s001.zip]

Archive with 2 entries (2 files):
- ijms-2199395 figure.pdf
- ijms-2199395-supplementary.xlsx
