# Supplementary material for: Unraveling the Bombus terrestris Hemolymph, an Indicator of the Immune Response to Microbial Infections, through Complementary Mass Spectrometry Approaches
Source: Int J Mol Sci. 2023 Feb 28;24(5):4658. doi: 10.3390/ijms24054658 (PMC10003634; doi:10.3390/ijms24054658)
Supplement: Supplementary file 1 [file ijms-24-04658-s001.zip › ijms-2199395-supplementary.xlsx]

## Sheet: Table S1 all identified prots
Condition	FichierLC	Checked	Protein FDR Confidence: Combined	Master	Accession	Uncharacterized	Description	Exp. q-value: Combined	Contaminant	Sum PEP Score	Coverage [%]	# Peptides	# PSMs	# Protein Unique Peptides	# Unique Peptides	# AAs	MW [kDa]	calc. pI	Score Sequest HT: A Sequest HT	# Peptides (by Search Engine): A Sequest HT	Biological Process	Cellular Component	Molecular Function	Pfam IDs	GO Accessions	Entrez Gene ID	Gene ID	Gene Symbol	Found in Sample: [S1] ELBO_NSI_F069	# Protein Groups	Description	Species	DetailedGenericOrganism	PBU-Generic organisms	Generic organism
Control	ELBO_NSI_F069	FALSE	High	Master Protein	A0A2A3EKU3	Uncharacterized	Uncharacterized protein OS=Apis cerana cerana OX=94128 GN=APICC_02838 PE=4 SV=1	0	FALSE	17.882	7	2	12	0	1	437	49	6.61	26.89	2							A0A2A3EKU3		High	1	Uncharacterized protein	Apis cerana cerana	Apis	Apis	Other hymenoptera
Control	ELBO_NSI_F072	FALSE	High	Master Protein	A0A2A3EKU3	Uncharacterized	Uncharacterized protein OS=Apis cerana cerana OX=94128 GN=APICC_02838 PE=4 SV=1	0	FALSE	12.526	7	2	8	0	1	437	49	6.61	15.64	2							A0A2A3EKU3		High	1	Uncharacterized protein	Apis cerana cerana	Apis	Apis	Other hymenoptera
Control	ELBO_NSI_F075	FALSE	High	Master Protein	A0A2A3EKU3	Uncharacterized	Uncharacterized protein OS=Apis cerana cerana OX=94128 GN=APICC_02838 PE=4 SV=1	0	FALSE	21.182	7	2	22	0	1	437	49	6.61	41.3	2							A0A2A3EKU3		High	1	Uncharacterized protein	Apis cerana cerana	Apis	Apis	Other hymenoptera
M. luteus	ELBO_NSI_F081	FALSE	High	Master Protein	A0A2A3E453	Uncharacterized	Uncharacterized protein OS=Apis cerana cerana OX=94128 GN=APICC_01540 PE=4 SV=1	0	FALSE	6.045	9	1	1	0	1	247	27.5	5	3.96	1							A0A2A3E453		High	1	Uncharacterized protein	Apis cerana cerana	Apis	Apis	Other hymenoptera
M. luteus	ELBO_NSI_F084	FALSE	High	Master Protein	A0A2A3EKU3	Uncharacterized	Uncharacterized protein OS=Apis cerana cerana OX=94128 GN=APICC_02838 PE=4 SV=1	0	FALSE	17.053	7	2	15	0	1	437	49	6.61	19.94	2							A0A2A3EKU3		High	1	Uncharacterized protein	Apis cerana cerana	Apis	Apis	Other hymenoptera
M. luteus	ELBO_NSI_F084	FALSE	High	Master Protein	A0A2A3EJX4	Uncharacterized	Uncharacterized protein OS=Apis cerana cerana OX=94128 GN=APICC_10156 PE=4 SV=1	0	FALSE	5.647	28	1	1	1	1	72	7.8	4.65	3.78	1							A0A2A3EJX4		High	1	Uncharacterized protein	Apis cerana cerana	Apis	Apis	Other hymenoptera
M. luteus	ELBO_NSI_F084	FALSE	High	Master Protein	A0A7M6W8H3	Uncharacterized	Uncharacterized protein OS=Apis mellifera OX=7460 GN=409716 PE=4 SV=1	0	FALSE	7.763	7	1	2	0	1	275	24.2	7.56	7.78	1							A0A7M6W8H3; ame:409716	409716	High	1	Uncharacterized protein	Apis mellifera	Apis	Apis	Other hymenoptera
P. carotovorum	ELBO_NSI_F087	FALSE	High	Master Protein	A0A2A3E453	Uncharacterized	Uncharacterized protein OS=Apis cerana cerana OX=94128 GN=APICC_01540 PE=4 SV=1	0	FALSE	16.137	17	2	3	0	2	247	27.5	5	11.16	2							A0A2A3E453		High	1	Uncharacterized protein	Apis cerana cerana	Apis	Apis	Other hymenoptera
P. carotovorum	ELBO_NSI_F087	FALSE	High	Master Protein	A0A2A3EKU3	Uncharacterized	Uncharacterized protein OS=Apis cerana cerana OX=94128 GN=APICC_02838 PE=4 SV=1	0	FALSE	13.996	7	2	10	0	1	437	49	6.61	22.49	2							A0A2A3EKU3		High	1	Uncharacterized protein	Apis cerana cerana	Apis	Apis	Other hymenoptera
P. carotovorum	ELBO_NSI_F087	FALSE	High	Master Protein	A0A7M7MR84	Uncharacterized	Uncharacterized protein OS=Apis mellifera OX=7460 PE=4 SV=1	0	FALSE	3.684	0	1	1	0	1	3665	408.3	5.21	2.3	1	cell adhesion;cell organization and biogenesis;other biological processes	non-structural extracellular	signal transduction activity or receptor binding	Pf00052, Pf00053, Pf00054, Pf00055, Pf02210, Pf06008, Pf06009	[GO:0000904]; GO:0000902; GO:0048468; GO:0009653; GO:0048856; GO:0048869; GO:0030154; GO:0032502; GO:0009987; GO:0008150 [GO:0005102]; GO:0005515; GO:0005488; GO:0003674 [GO:0005576]; GO:0110165; GO:0005575 [GO:0007155]; GO:0009987; GO:0008150 [GO:0016043]; GO:0071840; GO:0009987; GO:0008150 [GO:0030155]; GO:0050794; GO:0050789; GO:0065007; GO:0008150 [GO:0030334]; GO:2000145; GO:0040012; GO:0051…				High	1	Uncharacterized protein	Apis mellifera	Apis	Apis	Other hymenoptera
P. carotovorum	ELBO_NSI_F090	FALSE	High	Master Protein	A0A7M7IGB4	Uncharacterized	Uncharacterized protein OS=Apis mellifera OX=7460 GN=413246 PE=3 SV=1	0	FALSE	2.331	7	1	1	0	1	184	20.9	6.71	2.95	1	signal transduction	other membranes	other molecular function	Pf00071	[GO:0003924]; GO:0017111; GO:0016462; GO:0016818; GO:0016817; GO:0016787; GO:0003824; GO:0003674 [GO:0005525]; GO:0032561; GO:0035639; GO:0019001; GO:0032555; GO:0043168; GO:1901265; GO:0017076; GO:0032553; GO:0043167; GO:0097159; GO:1901363; GO:0000166; GO:0097367; GO:0005488; GO:0036094; GO:0003674 [GO:0016020]; GO:0110165; GO:0005575 [GO:0032486]; GO:0007265; GO:0007264; GO:0035556; GO:0007165…		A0A7M7IGB4; ame:413246	413246	High	1	Uncharacterized protein	Apis mellifera	Apis	Apis	Other hymenoptera
P. carotovorum	ELBO_NSI_F093	FALSE	High	Master Protein	A0A2A3E453	Uncharacterized	Uncharacterized protein OS=Apis cerana cerana OX=94128 GN=APICC_01540 PE=4 SV=1	0.001	FALSE	1.56	8	1	1	0	1	247	27.5	5	3.53	1							A0A2A3E453		High	1	Uncharacterized protein	Apis cerana cerana	Apis	Apis	Other hymenoptera
P. carotovorum	ELBO_NSI_F093	FALSE	High	Master Protein	A0A2A3EKU3	Uncharacterized	Uncharacterized protein OS=Apis cerana cerana OX=94128 GN=APICC_02838 PE=4 SV=1	0	FALSE	13.691	7	2	7	0	1	437	49	6.61	10.16	2							A0A2A3EKU3		High	1	Uncharacterized protein	Apis cerana cerana	Apis	Apis	Other hymenoptera
P. carotovorum	ELBO_NSI_F093	FALSE	High	Master Protein	A0A7M6W8H3	Uncharacterized	Uncharacterized protein OS=Apis mellifera OX=7460 GN=409716 PE=4 SV=1	0	FALSE	6.785	7	1	1	0	1	275	24.2	7.56	3.95	1							A0A7M6W8H3; ame:409716	409716	High	1	Uncharacterized protein	Apis mellifera	Apis	Apis	Other hymenoptera
S. marcescens	ELBO_NSI_F096	FALSE	Medium	Master Protein	A0A8B9AVZ3	Uncharacterized	uncharacterized protein LOC409648 OS=Apis mellifera OX=7460 GN=LOC409648 PE=4 SV=1	0.011	FALSE	0.414	3	1	2	0	1	201	22.9	4.91	3.8	1							A0A8B9AVZ3	LOC409648	Medium	1	uncharacterized protein LOC409648	Apis mellifera	Apis	Apis	Other hymenoptera
S. marcescens	ELBO_NSI_F096	FALSE	High	Master Protein	A0A7M7MMM8	Uncharacterized	Uncharacterized protein OS=Apis mellifera OX=7460 PE=3 SV=1	0.007	FALSE	0.491	1	1	1	0	1	1260	142.4	6	0	1	cell organization and biogenesis;other biological processes	other membranes;other cell component		Pf00008, Pf00754, Pf02210	[GO:0009653]; GO:0032502; GO:0048856; GO:0008150 [GO:0016020]; GO:0110165; GO:0005575 [GO:0016043]; GO:0071840; GO:0009987; GO:0008150 [GO:0030054]; GO:0110165; GO:0005575 [GO:0030154]; GO:0048869; GO:0009987; GO:0032502; GO:0008150 [GO:0048513]; GO:0048856; GO:0032502; GO:0008150				High	1	Uncharacterized protein	Apis mellifera	Apis	Apis	Other hymenoptera
S. marcescens	ELBO_NSI_F099	FALSE	High	Master Protein	A0A2A3EKU3	Uncharacterized	Uncharacterized protein OS=Apis cerana cerana OX=94128 GN=APICC_02838 PE=4 SV=1	0	FALSE	11.591	7	2	8	0	1	437	49	6.61	9.26	2							A0A2A3EKU3		High	1	Uncharacterized protein	Apis cerana cerana	Apis	Apis	Other hymenoptera
S. marcescens	ELBO_NSI_F099	FALSE	High	Master Protein	A0A7M7IGB4	Uncharacterized	Uncharacterized protein OS=Apis mellifera OX=7460 GN=413246 PE=3 SV=1	0	FALSE	2.35	7	1	3	0	1	184	20.9	6.71	7.27	1	signal transduction	other membranes	other molecular function	Pf00071	[GO:0003924]; GO:0017111; GO:0016462; GO:0016818; GO:0016817; GO:0016787; GO:0003824; GO:0003674 [GO:0005525]; GO:0032561; GO:0035639; GO:0019001; GO:0032555; GO:0043168; GO:1901265; GO:0017076; GO:0032553; GO:0043167; GO:0097159; GO:1901363; GO:0000166; GO:0097367; GO:0005488; GO:0036094; GO:0003674 [GO:0016020]; GO:0110165; GO:0005575 [GO:0032486]; GO:0007265; GO:0007264; GO:0035556; GO:0007165…		A0A7M7IGB4; ame:413246	413246	High	1	Uncharacterized protein	Apis mellifera	Apis	Apis	Other hymenoptera
S. marcescens	ELBO_NSI_F102	FALSE	High	Master Protein	A0A2A3EKU3	Uncharacterized	Uncharacterized protein OS=Apis cerana cerana OX=94128 GN=APICC_02838 PE=4 SV=1	0	FALSE	12.135	7	2	6	0	1	437	49	6.61	9.85	2							A0A2A3EKU3		High	1	Uncharacterized protein	Apis cerana cerana	Apis	Apis	Other hymenoptera
M. luteus	ELBO_NSI_F105	FALSE	High	Master Protein	A0A2A3E453	Uncharacterized	Uncharacterized protein OS=Apis cerana cerana OX=94128 GN=APICC_01540 PE=4 SV=1	0	FALSE	5.061	9	1	1	0	1	247	27.5	5	2.94	1							A0A2A3E453		High	1	Uncharacterized protein	Apis cerana cerana	Apis	Apis	Other hymenoptera
M. luteus	ELBO_NSI_F105	FALSE	Medium	Master Protein	A0A2A3EM75	Uncharacterized	Uncharacterized protein OS=Apis cerana cerana OX=94128 GN=APICC_01977 PE=4 SV=1	0.025	FALSE	0.633	2	1	3	0	1	299	35.5	9.33	3.41	1							A0A2A3EM75		High	1	Uncharacterized protein	Apis cerana cerana	Apis	Apis	Other hymenoptera
M. luteus	ELBO_NSI_F105	FALSE	High	Master Protein	A0A7M6W8H3	Uncharacterized	Uncharacterized protein OS=Apis mellifera OX=7460 GN=409716 PE=4 SV=1	0	FALSE	7.548	7	1	1	0	1	275	24.2	7.56	3.05	1							A0A7M6W8H3; ame:409716	409716	High	1	Uncharacterized protein	Apis mellifera	Apis	Apis	Other hymenoptera
M. luteus	ELBO_NSI_F105	FALSE	High	Master Protein	A0A7M7M1F3	Uncharacterized	Uncharacterized protein OS=Apis mellifera OX=7460 PE=3 SV=1	0.006	FALSE	1.222	2	1	1	1	1	411	48.6	8.92	2.5	1	other metabolic processes		other molecular function	Pf00348	[GO:0008299]; GO:0006720; GO:0008610; GO:0044249; GO:0044255; GO:0006629; GO:1901576; GO:0009058; GO:0044237; GO:0044238; GO:0071704; GO:0008152; GO:0009987; GO:0008150 [GO:0016765]; GO:0016740; GO:0003824; GO:0003674				High	1	Uncharacterized protein	Apis mellifera	Apis	Apis	Other hymenoptera
Control	ELBO_NSI_F069	FALSE	Medium	Master Protein	A0A2R4CDJ6	Uncharacterized	Uncharacterized protein OS=Massilia armeniaca OX=2072590 GN=C9I28_19235 PE=4 SV=1	0.028	FALSE	0.493	5	1	1	1	1	174	18.9	8.91	2.41	1							A0A2R4CDJ6; masz:C9I28_19235		High	1	Uncharacterized protein	Massilia armeniaca	Other	Bacteria	Bacteria
Control	ELBO_NSI_F069	FALSE	Medium	Master Protein	A0A085FWG8	Uncharacterized	Uncharacterized protein OS=Massilia sp. LC238 OX=1502852 GN=FG94_00635 PE=4 SV=1	0.025	FALSE	0.588	8	1	2	1	1	234	25.9	9.11	2.08	1		other membranes			[GO:0016021]; GO:0031224; GO:0110165; GO:0016020; GO:0005575		A0A085FWG8		High	1	Uncharacterized protein	Massilia sp. LC238	Other	Bacteria	Bacteria
Control	ELBO_NSI_F069	FALSE	Medium	Master Protein	A0A3G9IZH6	Uncharacterized	Uncharacterized protein OS=Paenibacillus baekrokdamisoli OX=1712516 GN=Back11_03660 PE=4 SV=1	0.021	FALSE	0.669	2	1	1	1	1	500	55.5	5.11	1.71	1				Pf01547			A0A3G9IZH6; pbk:Back11_03660		High	1	Uncharacterized protein	Paenibacillus baekrokdamisoli	Other	Bacteria	Bacteria
Control	ELBO_NSI_F069	FALSE	Medium	Master Protein	A0A329M4U4	Uncharacterized	Uncharacterized protein OS=Paenibacillus contaminans OX=450362 GN=DQG23_31125 PE=4 SV=1	0.017	FALSE	0.783	10	1	1	1	1	207	23.9	6.9	2.39	1							A0A329M4U4		High	1	Uncharacterized protein	Paenibacillus contaminans	Other	Bacteria	Bacteria
Control	ELBO_NSI_F069	FALSE	Medium	Master Protein	A0A5D0CLR1	Uncharacterized	Uncharacterized protein OS=Paenibacillus faecis OX=862114 GN=FRY98_24650 PE=4 SV=1	0.017	FALSE	0.798	5	1	2	1	1	216	24.6	4.81	4.33	1							A0A5D0CLR1		High	1	Uncharacterized protein	Paenibacillus faecis	Other	Bacteria	Bacteria
Control	ELBO_NSI_F069	FALSE	High	Master Protein	A0A1C1A462	Uncharacterized	Uncharacterized protein OS=Paenibacillus pectinilyticus OX=512399 GN=A8709_14730 PE=4 SV=1	0.001	FALSE	1.869	1	1	3	0	1	485	53.4	8.07	5.18	1				Pf01547			A0A1C1A462		High	1	Uncharacterized protein	Paenibacillus pectinilyticus	Other	Bacteria	Bacteria
Control	ELBO_NSI_F069	FALSE	Medium	Master Protein	A0A1Y5JQM3	Uncharacterized	Uncharacterized protein OS=Paenibacillus sp. MY03 OX=302980 GN=B1748_33140 PE=4 SV=1	0.026	FALSE	0.54	2	1	2	1	1	447	52.3	6.06	4.11	1							A0A1Y5JQM3		High	1	Uncharacterized protein	Paenibacillus sp. MY03	Other	Bacteria	Bacteria
Control	ELBO_NSI_F069	FALSE	Medium	Master Protein	A0A5C8LVZ5	Uncharacterized	Uncharacterized protein OS=Paenibacillus sp. N3.4 OX=2603222 GN=FU659_16680 PE=4 SV=1	0.021	FALSE	0.621	3	1	1	1	1	374	44.3	6.4	1.77	1							A0A5C8LVZ5		High	1	Uncharacterized protein	Paenibacillus sp. N3.4	Other	Bacteria	Bacteria
Control	ELBO_NSI_F069	FALSE	Medium	Master Protein	A0A0Q9KI53	Uncharacterized	Uncharacterized protein OS=Paenibacillus sp. Soil522 OX=1736388 GN=ASG81_16810 PE=4 SV=1	0.021	FALSE	0.664	7	1	1	1	1	98	11.9	9.95	2.27	1							A0A0Q9KI53		High	1	Uncharacterized protein	Paenibacillus sp. Soil522	Other	Bacteria	Bacteria
Control	ELBO_NSI_F069	FALSE	Medium	Master Protein	A0A7G9UUE7	Uncharacterized	Uncharacterized protein OS=Proteus phage 7 OX=2767546 PE=4 SV=1	0.026	FALSE	0.545	8	1	1	1	1	97	10.5	8.63	2.43	1									High	1	Uncharacterized protein	Proteus phage 7	Other	Bacteria	Bacteria
Control	ELBO_NSI_F069	FALSE	Medium	Master Protein	A0A4R2Y3F1	Uncharacterized	Uncharacterized protein OS=Raoultella ornithinolytica OX=54291 GN=EC841_101541 PE=4 SV=1	0.029	FALSE	0.41	3	1	1	1	1	322	35.6	6.32	2.14	1							A0A4R2Y3F1		Medium	1	Uncharacterized protein	Raoultella ornithinolytica	Other	Bacteria	Bacteria
Control	ELBO_NSI_F069	FALSE	High	Master Protein	A0A1G6K6X1	Uncharacterized	Uncharacterized protein YjbI, contains pentapeptide repeats OS=Paenibacillus sp. CF095 OX=1881033 GN=SAMN05428987_0533 PE=4 SV=1	0.001	FALSE	1.769	6	1	7	1	1	284	31.1	7.66	18.8	1				Pf00805			A0A1G6K6X1		High	1	Uncharacterized protein YjbI, contains pentapeptide repeats	Paenibacillus sp. CF095	Other	Bacteria	Bacteria
Control	ELBO_NSI_F072	FALSE	Medium	Master Protein	A0A2P0ZKQ2	Uncharacterized	Uncharacterized protein OS=Lactobacillus phage Maenad OX=2079431 PE=4 SV=1	0.011	FALSE	1.18	14	1	1	1	1	112	12.9	8.31	0	1									High	1	Uncharacterized protein	Lactobacillus phage Maenad	Other	Bacteria	Bacteria
Control	ELBO_NSI_F072	FALSE	Medium	Master Protein	A0A4V2E0G4	Uncharacterized	Uncharacterized protein OS=Lactococcus sp. S-13 OX=2507158 GN=EQJ87_02810 PE=4 SV=1	0.029	FALSE	0.617	3	1	1	1	1	360	42.4	9.31	1.22	1		other membranes			[GO:0016021]; GO:0031224; GO:0110165; GO:0016020; GO:0005575		A0A4V2E0G4		High	1	Uncharacterized protein	Lactococcus sp. S-13	Other	Bacteria	Bacteria
Control	ELBO_NSI_F072	FALSE	Medium	Master Protein	A0A1I7ILW1	Uncharacterized	Uncharacterized protein OS=Massilia namucuonensis OX=1035707 GN=SAMN05216552_1008131 PE=4 SV=1	0.03	FALSE	0.601	6	1	1	1	1	245	25.6	7.4	2.74	1							A0A1I7ILW1		High	1	Uncharacterized protein	Massilia namucuonensis	Other	Bacteria	Bacteria
Control	ELBO_NSI_F072	FALSE	Medium	Master Protein	A0A1I2EYE8	Uncharacterized	Uncharacterized protein OS=Paenibacillus algorifonticola OX=684063 GN=SAMN04487969_110104 PE=4 SV=1	0.016	FALSE	0.957	5	1	2	1	1	182	21	5.41	4.89	1							A0A1I2EYE8		High	1	Uncharacterized protein	Paenibacillus algorifonticola	Other	Bacteria	Bacteria
Control	ELBO_NSI_F072	FALSE	Medium	Master Protein	A0A6B8RK25	Uncharacterized	Uncharacterized protein OS=Paenibacillus psychroresistens OX=1778678 GN=EHS13_14255 PE=4 SV=1	0.029	FALSE	0.635	11	1	1	1	1	254	29.8	6.68	0	1							A0A6B8RK25; ppsc:EHS13_14255		High	1	Uncharacterized protein	Paenibacillus psychroresistens	Other	Bacteria	Bacteria
Control	ELBO_NSI_F072	FALSE	Medium	Master Protein	A0A7U6AS32	Uncharacterized	Uncharacterized protein OS=Paenibacillus sp. Cedars OX=1980674 GN=B9D94_03865 PE=4 SV=1	0.023	FALSE	0.8	10	1	5	0	1	186	21.8	7.94	11	1				Pf06265			A0A7U6AS32		High	1	Uncharacterized protein	Paenibacillus sp. Cedars	Other	Bacteria	Bacteria
Control	ELBO_NSI_F075	FALSE	Medium	Master Protein	A0A1B9MMW0	Uncharacterized	Uncharacterized protein OS=Gilliamella apicola OX=1196095 GN=A9G40_01080 PE=4 SV=1	0.032	FALSE	0.771	11	1	1	1	1	281	32.1	8.84	0	1							A0A1B9MMW0		High	1	Uncharacterized protein	Gilliamella apicola	Other	Bacteria	Bacteria
Control	ELBO_NSI_F075	FALSE	Medium	Master Protein	A0A2R4CDJ6	Uncharacterized	Uncharacterized protein OS=Massilia armeniaca OX=2072590 GN=C9I28_19235 PE=4 SV=1	0.038	FALSE	0.673	5	1	1	1	1	174	18.9	8.91	2.28	1							A0A2R4CDJ6; masz:C9I28_19235		High	1	Uncharacterized protein	Massilia armeniaca	Other	Bacteria	Bacteria
Control	ELBO_NSI_F075	FALSE	High	Master Protein	A0A1I2EYE8	Uncharacterized	Uncharacterized protein OS=Paenibacillus algorifonticola OX=684063 GN=SAMN04487969_110104 PE=4 SV=1	0.004	FALSE	1.464	5	1	2	1	1	182	21	5.41	4.87	1							A0A1I2EYE8		High	1	Uncharacterized protein	Paenibacillus algorifonticola	Other	Bacteria	Bacteria
Control	ELBO_NSI_F075	FALSE	Low	Master Protein	A0A3S8RPM7	Uncharacterized	Uncharacterized protein OS=Paenibacillus lentus OX=1338368 GN=EIM92_01245 PE=4 SV=1	0.052	FALSE	0.582	54	1	1	1	1	78	8.8	4.04	0	1							A0A3S8RPM7; plen:EIM92_01245		High	1	Uncharacterized protein	Paenibacillus lentus	Other	Bacteria	Bacteria
Control	ELBO_NSI_F075	FALSE	High	Master Protein	A0A1B2DL56	Uncharacterized	Uncharacterized protein OS=Paenibacillus sp. BIHB4019 OX=1870819 GN=BBD42_19710 PE=4 SV=1	0.008	FALSE	1.194	6	1	2	1	1	541	62	7.68	0	1	other biological processes		nucleic acid binding activity;other molecular function	Pf01497, Pf12833	[GO:0003700]; GO:0140110; GO:0003674; GO:0006355; GO:0010468; GO:1903506; GO:0060255; GO:2001141; GO:0019222; GO:0010556; GO:0031326; GO:0051252; GO:0050789; GO:0009889; GO:0031323; GO:0019219; GO:0065007; GO:0050794; GO:0051171; GO:0080090; GO:0008150 [GO:0043565]; GO:0003677; GO:0003676; GO:0097159; GO:1901363; GO:0005488; GO:0003674		A0A1B2DL56		High	1	Uncharacterized protein	Paenibacillus sp. BIHB4019	Other	Bacteria	Bacteria
Control	ELBO_NSI_F075	FALSE	Medium	Master Protein	A0A1V4GCB0	Uncharacterized	Uncharacterized protein OS=Paenibacillus sp. VT-16-81 OX=1962644 GN=B2I21_16495 PE=4 SV=1	0.04	FALSE	0.661	19	1	2	0	1	83	9.6	6.07	4.43	1			other molecular function	Pf01638	[GO:0003824]; GO:0003674		A0A1V4GCB0		High	1	Uncharacterized protein	Paenibacillus sp. VT-16-81	Other	Bacteria	Bacteria
Control	ELBO_NSI_F075	FALSE	Medium	Master Protein	A0A1G6K6X1	Uncharacterized	Uncharacterized protein YjbI, contains pentapeptide repeats OS=Paenibacillus sp. CF095 OX=1881033 GN=SAMN05428987_0533 PE=4 SV=1	0.03	FALSE	0.847	6	1	4	1	1	284	31.1	7.66	8.78	1				Pf00805			A0A1G6K6X1		High	1	Uncharacterized protein YjbI, contains pentapeptide repeats	Paenibacillus sp. CF095	Other	Bacteria	Bacteria
M. luteus	ELBO_NSI_F081	FALSE	Medium	Master Protein	A0A857FT18	Uncharacterized	Uncharacterized protein OS=Komagataeibacter xylinus OX=28448 GN=FMA36_17775 PE=4 SV=1	0.015	FALSE	0.762	5	1	1	0	1	393	43.6	8.32	2.45	1							A0A857FT18		High	1	Uncharacterized protein	Komagataeibacter xylinus	Other	Bacteria	Bacteria
M. luteus	ELBO_NSI_F081	FALSE	Medium	Master Protein	A0A1A9F751	Uncharacterized	Uncharacterized protein OS=Lelliottia amnigena OX=61646 GN=A8A57_02635 PE=4 SV=1	0.03	FALSE	0.452	5	1	1	1	1	244	27.8	6.13	0	1							A0A1A9F751; laz:A8A57_02635		Medium	1	Uncharacterized protein	Lelliottia amnigena	Other	Bacteria	Bacteria
M. luteus	ELBO_NSI_F081	FALSE	Medium	Master Protein	A0A2G8T2G9	Uncharacterized	Uncharacterized protein OS=Massilia psychrophila OX=1603353 GN=CR103_10300 PE=4 SV=1	0.03	FALSE	0.446	14	1	2	1	1	147	16.3	10.46	4.32	1		other membranes			[GO:0016021]; GO:0031224; GO:0110165; GO:0016020; GO:0005575		A0A2G8T2G9		Medium	1	Uncharacterized protein	Massilia psychrophila	Other	Bacteria	Bacteria
M. luteus	ELBO_NSI_F081	FALSE	Medium	Master Protein	A0A383RAA6	Uncharacterized	Uncharacterized protein OS=Paenibacillus alvei OX=44250 GN=PBLR_11924 PE=3 SV=1	0.03	FALSE	0.427	4	1	1	0	1	229	25.8	6.93	0	1		plasma membrane;other membranes		Pf04239	[GO:0005886]; GO:0016020; GO:0071944; GO:0110165; GO:0005575 [GO:0016021]; GO:0031224; GO:0110165; GO:0016020; GO:0005575		A0A383RAA6		Medium	1	Uncharacterized protein	Paenibacillus alvei	Other	Bacteria	Bacteria
M. luteus	ELBO_NSI_F081	FALSE	High	Master Protein	A0A329MN00	Uncharacterized	Uncharacterized protein OS=Paenibacillus contaminans OX=450362 GN=DQG23_12145 PE=4 SV=1	0	FALSE	2.854	4	1	4	1	1	492	55.9	5.91	2.08	1	other metabolic processes	other cell component	other molecular function	Pf02610	[GO:0005737]; GO:0110165; GO:0005622; GO:0005575 [GO:0008733]; GO:0016861; GO:0016860; GO:0016853; GO:0003824; GO:0003674 [GO:0019568]; GO:0019323; GO:0019566; GO:0019321; GO:0046365; GO:0005996; GO:0016052; GO:0044282; GO:0005975; GO:0044281; GO:1901575; GO:0009056; GO:0044238; GO:0071704; GO:0008152; GO:0008150 [GO:0046872]; GO:0043169; GO:0043167; GO:0005488; GO:0003674		A0A329MN00		High	1	Uncharacterized protein	Paenibacillus contaminans	Other	Bacteria	Bacteria
M. luteus	ELBO_NSI_F081	FALSE	Medium	Master Protein	A0A5D0CLR1	Uncharacterized	Uncharacterized protein OS=Paenibacillus faecis OX=862114 GN=FRY98_24650 PE=4 SV=1	0.018	FALSE	0.675	5	1	2	1	1	216	24.6	4.81	2.37	1							A0A5D0CLR1		Medium	1	Uncharacterized protein	Paenibacillus faecis	Other	Bacteria	Bacteria
M. luteus	ELBO_NSI_F081	FALSE	Medium	Master Protein	A0A3B0CQ43	Uncharacterized	Uncharacterized protein OS=Paenibacillus ginsengarvi OX=400777 GN=D7M11_07300 PE=4 SV=1	0.014	FALSE	0.812	1	1	4	1	1	2579	276.8	5.14	7.63	1			other molecular function	Pf00395, Pf07676, Pf12733	[GO:0030246]; GO:0005488; GO:0003674		A0A3B0CQ43		Medium	1	Uncharacterized protein	Paenibacillus ginsengarvi	Other	Bacteria	Bacteria
M. luteus	ELBO_NSI_F081	FALSE	Medium	Master Protein	A0A1R0ZD66	Uncharacterized	Uncharacterized protein OS=Paenibacillus odorifer OX=189426 GN=BSK65_19700 PE=4 SV=1	0.024	FALSE	0.646	2	1	1	1	1	1242	132.2	5.3	2.77	1				Pf00395			A0A1R0ZD66		High	1	Uncharacterized protein	Paenibacillus odorifer	Other	Bacteria	Bacteria
M. luteus	ELBO_NSI_F081	FALSE	High	Master Protein	A0A1C1A3U1	Uncharacterized	Uncharacterized protein OS=Paenibacillus pectinilyticus OX=512399 GN=A8709_14100 PE=4 SV=1	0.007	FALSE	1.075	6	1	1	1	1	618	70.8	5.81	2.41	1			other molecular function	Pf07940	[GO:0016829]; GO:0003824; GO:0003674		A0A1C1A3U1		High	1	Uncharacterized protein	Paenibacillus pectinilyticus	Other	Bacteria	Bacteria
M. luteus	ELBO_NSI_F081	FALSE	High	Master Protein	A0A1C1A462	Uncharacterized	Uncharacterized protein OS=Paenibacillus pectinilyticus OX=512399 GN=A8709_14730 PE=4 SV=1	0.005	FALSE	1.433	1	1	2	0	1	485	53.4	8.07	5.2	1				Pf01547			A0A1C1A462		High	1	Uncharacterized protein	Paenibacillus pectinilyticus	Other	Bacteria	Bacteria
M. luteus	ELBO_NSI_F081	FALSE	Medium	Master Protein	A0A2M9NEW0	Uncharacterized	Uncharacterized protein OS=Paenibacillus sp. GM1FR OX=2059267 GN=PAEAM_22800 PE=4 SV=1	0.03	FALSE	0.43	1	1	1	1	1	970	107.3	8.81	0	1							A0A2M9NEW0		Medium	1	Uncharacterized protein	Paenibacillus sp. GM1FR	Other	Bacteria	Bacteria
M. luteus	ELBO_NSI_F081	FALSE	Medium	Master Protein	A0A329KNN9	Uncharacterized	Uncharacterized protein OS=Paenibacillus sp. YN15 OX=1742774 GN=DQG13_20155 PE=4 SV=1	0.01	FALSE	1.031	3	1	2	1	1	483	55.4	6.49	3.77	1							A0A329KNN9		High	1	Uncharacterized protein	Paenibacillus sp. YN15	Other	Bacteria	Bacteria
M. luteus	ELBO_NSI_F081	FALSE	High	Master Protein	A0A7G9UUE7	Uncharacterized	Uncharacterized protein OS=Proteus phage 7 OX=2767546 PE=4 SV=1	0.003	FALSE	1.503	8	1	4	1	1	97	10.5	8.63	7.95	1									High	1	Uncharacterized protein	Proteus phage 7	Other	Bacteria	Bacteria
M. luteus	ELBO_NSI_F081	FALSE	Medium	Master Protein	A0A4R2Y3F1	Uncharacterized	Uncharacterized protein OS=Raoultella ornithinolytica OX=54291 GN=EC841_101541 PE=4 SV=1	0.018	FALSE	0.685	3	1	1	1	1	322	35.6	6.32	2.09	1							A0A4R2Y3F1		High	1	Uncharacterized protein	Raoultella ornithinolytica	Other	Bacteria	Bacteria
M. luteus	ELBO_NSI_F081	FALSE	High	Master Protein	A0A1G6K6X1	Uncharacterized	Uncharacterized protein YjbI, contains pentapeptide repeats OS=Paenibacillus sp. CF095 OX=1881033 GN=SAMN05428987_0533 PE=4 SV=1	0	FALSE	2.197	6	1	6	1	1	284	31.1	7.66	16.56	1				Pf00805			A0A1G6K6X1		High	1	Uncharacterized protein YjbI, contains pentapeptide repeats	Paenibacillus sp. CF095	Other	Bacteria	Bacteria
M. luteus	ELBO_NSI_F084	FALSE	High	Master Protein	A0A430HMR0	Uncharacterized	Uncharacterized protein OS=Massilia atriviolacea OX=2495579 GN=EJB06_10575 PE=4 SV=1	0.009	FALSE	0.906	3	1	1	1	1	529	57.7	5.82	0	1			other molecular function	Pf06745	[GO:0005524]; GO:0032559; GO:0035639; GO:0030554; GO:0032555; GO:0043168; GO:1901265; GO:0017076; GO:0032553; GO:0043167; GO:0097159; GO:1901363; GO:0000166; GO:0097367; GO:0005488; GO:0036094; GO:0003674		A0A430HMR0		High	1	Uncharacterized protein	Massilia atriviolacea	Other	Bacteria	Bacteria
M. luteus	ELBO_NSI_F084	FALSE	High	Master Protein	A0A0Q7EW44	Uncharacterized	Uncharacterized protein OS=Massilia sp. Root418 OX=1736532 GN=ASC94_25325 PE=3 SV=1	0.007	FALSE	1.01	1	1	1	0	1	970	104.4	7.27	2.28	1		other membranes		Pf00593, Pf07715	[GO:0009279]; GO:0019867; GO:0030312; GO:0030313; GO:0016020; GO:0110165; GO:0071944; GO:0031975; GO:0005575		A0A0Q7EW44		High	1	Uncharacterized protein	Massilia sp. Root418	Other	Bacteria	Bacteria
M. luteus	ELBO_NSI_F084	FALSE	High	Master Protein	A0A3S8RQ26	Uncharacterized	Uncharacterized protein OS=Paenibacillus lentus OX=1338368 GN=EIM92_01560 PE=4 SV=1	0.007	FALSE	1.034	3	1	1	1	1	292	33	8.82	2.57	1							A0A3S8RQ26; plen:EIM92_01560		High	1	Uncharacterized protein	Paenibacillus lentus	Other	Bacteria	Bacteria
M. luteus	ELBO_NSI_F084	FALSE	Medium	Master Protein	F8F9H0	Uncharacterized	Uncharacterized protein OS=Paenibacillus mucilaginosus (strain KNP414) OX=1036673 GN=KNP414_05135 PE=4 SV=1	0.017	FALSE	0.616	1	1	1	0	1	593	64.8	5.29	1.6	1							F8F9H0; pms:KNP414_05135		High	1	Uncharacterized protein	Paenibacillus mucilaginosus (strain KNP414)	Other	Bacteria	Bacteria
M. luteus	ELBO_NSI_F084	FALSE	High	Master Protein	A0A1C1A462	Uncharacterized	Uncharacterized protein OS=Paenibacillus pectinilyticus OX=512399 GN=A8709_14730 PE=4 SV=1	0.002	FALSE	1.619	1	1	6	0	1	485	53.4	8.07	14.53	1				Pf01547			A0A1C1A462		High	1	Uncharacterized protein	Paenibacillus pectinilyticus	Other	Bacteria	Bacteria
M. luteus	ELBO_NSI_F084	FALSE	High	Master Protein	A0A0M1P856	Uncharacterized	Uncharacterized protein OS=Paenibacillus solani OX=1705565 GN=AM231_16100 PE=3 SV=1	0.005	FALSE	1.092	7	1	1	1	1	434	48.5	6.05	0	1	other metabolic processes	other cell component	other molecular function	Pf04775, Pf08840	[GO:0005737]; GO:0110165; GO:0005622; GO:0005575 [GO:0006631]; GO:0032787; GO:0044255; GO:0019752; GO:0006629; GO:0044237; GO:0043436; GO:0044238; GO:0071704; GO:0008152; GO:0009987; GO:0006082; GO:0008150; GO:0044281 [GO:0006637]; GO:0009150; GO:0033875; GO:0034032; GO:0035383; GO:0043603; GO:0006163; GO:0009259; GO:0033865; GO:0072521; GO:0006790; GO:0071704; GO:0034641; GO:0009117; GO:0019693;…		A0A0M1P856		High	1	Uncharacterized protein	Paenibacillus solani	Other	Bacteria	Bacteria
M. luteus	ELBO_NSI_F084	FALSE	Medium	Master Protein	A0A1H8VUM1	Uncharacterized	Uncharacterized protein OS=Paenibacillus sophorae OX=1333845 GN=SAMN04487895_12746 PE=4 SV=1	0.019	FALSE	0.579	11	1	1	1	1	123	14.5	5.41	2.18	1							A0A1H8VUM1		High	1	Uncharacterized protein	Paenibacillus sophorae	Other	Bacteria	Bacteria
M. luteus	ELBO_NSI_F084	FALSE	Medium	Master Protein	A0A268B6A1	Uncharacterized	Uncharacterized protein OS=Paenibacillus sp. 7523-1 OX=2022550 GN=CHH60_08695 PE=4 SV=1	0.029	FALSE	0.459	6	1	1	1	1	276	31.1	4.78	0	1							A0A268B6A1		Medium	1	Uncharacterized protein	Paenibacillus sp. 7523-1	Other	Bacteria	Bacteria
M. luteus	ELBO_NSI_F084	FALSE	Medium	Master Protein	A0A1B2DDT1	Uncharacterized	Uncharacterized protein OS=Paenibacillus sp. BIHB4019 OX=1870819 GN=BBD42_04780 PE=4 SV=1	0.024	FALSE	0.48	1	1	1	0	1	2042	219.9	4.91	0	1				Pf00395, Pf07532, Pf13385, Pf18951			A0A1B2DDT1		Medium	1	Uncharacterized protein	Paenibacillus sp. BIHB4019	Other	Bacteria	Bacteria
M. luteus	ELBO_NSI_F084	FALSE	Medium	Master Protein	A0A3N6CKV0	Uncharacterized	Uncharacterized protein OS=Paenibacillus xylanexedens OX=528191 GN=EDO6_01458 PE=4 SV=1	0.024	FALSE	0.499	13	1	2	1	1	213	24.1	4.91	6.02	1				Pf13419			A0A3N6CKV0		Medium	1	Uncharacterized protein	Paenibacillus xylanexedens	Other	Bacteria	Bacteria
M. luteus	ELBO_NSI_F084	FALSE	Medium	Master Protein	A0A4R2Y3F1	Uncharacterized	Uncharacterized protein OS=Raoultella ornithinolytica OX=54291 GN=EC841_101541 PE=4 SV=1	0.015	FALSE	0.69	3	1	2	1	1	322	35.6	6.32	4.05	1							A0A4R2Y3F1		High	1	Uncharacterized protein	Raoultella ornithinolytica	Other	Bacteria	Bacteria
P. carotovorum	ELBO_NSI_F087	FALSE	Medium	Master Protein	A0A4V2R8P1	Uncharacterized	Uncharacterized protein DUF2577 OS=Paenibacillus sp. BK033 OX=2512133 GN=EV294_101604 PE=4 SV=1	0.01	FALSE	0.63	8	1	2	1	1	162	18.3	6.4	4.99	1				Pf10844			A0A4V2R8P1		High	1	Uncharacterized protein DUF2577	Paenibacillus sp. BK033	Other	Bacteria	Bacteria
P. carotovorum	ELBO_NSI_F087	FALSE	Medium	Master Protein	A0A0F6Y104	Uncharacterized	Uncharacterized protein OS=Brevibacillus laterosporus OX=1465 GN=EX87_22630 PE=3 SV=1	0.012	FALSE	0.508	0	1	1	0	1	1921	219	5.35	1.97	1	other metabolic processes		other molecular function	Pf00501, Pf00550, Pf00668, Pf13193	[GO:0003824]; GO:0003674 [GO:0017000]; GO:0016999; GO:0044249; GO:0008152; GO:0009058; GO:0044237; GO:0008150; GO:0009987 [GO:0031177]; GO:0019842; GO:0033218; GO:0072341; GO:0036094; GO:0005488; GO:0003674 [GO:1901576]; GO:0009058; GO:0071704; GO:0008152; GO:0008150		A0A0F6Y104		Medium	1	Uncharacterized protein	Brevibacillus laterosporus	Other	Bacteria	Bacteria
P. carotovorum	ELBO_NSI_F087	FALSE	High	Master Protein	A0A0H3H256	Uncharacterized	Uncharacterized protein OS=Klebsiella oxytoca (strain ATCC 8724 / DSM 4798 / JCM 20051 / NBRC 3318 / NRRL B-199 / KCTC 1686) OX=1006551 GN=KOX_03925 PE=4 SV=1	0	FALSE	11.812	23	2	2	0	2	132	15	5.55	8.54	2		other membranes		Pf06295	[GO:0016021]; GO:0031224; GO:0110165; GO:0016020; GO:0005575	66557590	A0A0H3H256; kox:KOX_03925		High	1	Uncharacterized protein	Klebsiellaytoca (strain ATCC 8724 / DSM 4798 / JCM 20051 / NBRC 3318 / NRRL B-199 / KCTC 1686)	Other	Bacteria	Bacteria
P. carotovorum	ELBO_NSI_F087	FALSE	Medium	Master Protein	A0A433ZYC1	Uncharacterized	Uncharacterized protein OS=Morganella morganii OX=582 GN=CKG00_12640 PE=4 SV=1	0.01	FALSE	0.599	8	1	2	1	1	85	9.8	4.84	3.05	1							A0A433ZYC1		High	1	Uncharacterized protein	Morganella morganii	Other	Bacteria	Bacteria
P. carotovorum	ELBO_NSI_F087	FALSE	High	Master Protein	A0A1I2EYE8	Uncharacterized	Uncharacterized protein OS=Paenibacillus algorifonticola OX=684063 GN=SAMN04487969_110104 PE=4 SV=1	0.002	FALSE	1.255	5	1	2	1	1	182	21	5.41	5.4	1							A0A1I2EYE8		High	1	Uncharacterized protein	Paenibacillus algorifonticola	Other	Bacteria	Bacteria
P. carotovorum	ELBO_NSI_F087	FALSE	High	Master Protein	F8F9H0	Uncharacterized	Uncharacterized protein OS=Paenibacillus mucilaginosus (strain KNP414) OX=1036673 GN=KNP414_05135 PE=4 SV=1	0.008	FALSE	0.757	1	1	1	0	1	593	64.8	5.29	2.13	1							F8F9H0; pms:KNP414_05135		High	1	Uncharacterized protein	Paenibacillus mucilaginosus (strain KNP414)	Other	Bacteria	Bacteria
P. carotovorum	ELBO_NSI_F087	FALSE	High	Master Protein	A0A371PJ97	Uncharacterized	Uncharacterized protein OS=Paenibacillus paeoniae OX=2292705 GN=DX130_04360 PE=4 SV=1	0.009	FALSE	0.686	2	1	1	1	1	2363	257.8	5.07	2.53	1		other membranes	other molecular function	Pf00395, Pf12708	[GO:0016021]; GO:0031224; GO:0110165; GO:0016020; GO:0005575 [GO:0030246]; GO:0005488; GO:0003674		A0A371PJ97		High	1	Uncharacterized protein	Paenibacillus paeoniae	Other	Bacteria	Bacteria
P. carotovorum	ELBO_NSI_F087	FALSE	Medium	Master Protein	A0A1H8KG35	Uncharacterized	Uncharacterized protein OS=Paenibacillus sophorae OX=1333845 GN=SAMN04487895_103432 PE=4 SV=1	0.012	FALSE	0.508	4	1	1	1	1	419	46.8	5.91	0	1				Pf06500			A0A1H8KG35		Medium	1	Uncharacterized protein	Paenibacillus sophorae	Other	Bacteria	Bacteria
P. carotovorum	ELBO_NSI_F087	FALSE	High	Master Protein	A0A0P9DDA2	Uncharacterized	Uncharacterized protein OS=Paenibacillus sp. A3 OX=1337054 GN=QJ48_21915 PE=4 SV=1	0.001	FALSE	1.359	2	1	2	0	1	791	87.8	5.03	4.52	1				Pf18934			A0A0P9DDA2		High	1	Uncharacterized protein	Paenibacillus sp. A3	Other	Bacteria	Bacteria
P. carotovorum	ELBO_NSI_F087	FALSE	High	Master Protein	A0A7G9UUE7	Uncharacterized	Uncharacterized protein OS=Proteus phage 7 OX=2767546 PE=4 SV=1	0.01	FALSE	0.639	8	1	3	1	1	97	10.5	8.63	7.56	1									High	1	Uncharacterized protein	Proteus phage 7	Other	Bacteria	Bacteria
P. carotovorum	ELBO_NSI_F087	FALSE	Medium	Master Protein	A0A4R2Y3F1	Uncharacterized	Uncharacterized protein OS=Raoultella ornithinolytica OX=54291 GN=EC841_101541 PE=4 SV=1	0.01	FALSE	0.601	3	1	1	1	1	322	35.6	6.32	2.06	1							A0A4R2Y3F1		High	1	Uncharacterized protein	Raoultella ornithinolytica	Other	Bacteria	Bacteria
P. carotovorum	ELBO_NSI_F087	FALSE	High	Master Protein	A0A1A9FC93	Uncharacterized	Uncharacterized protein YebO OS=Lelliottia amnigena OX=61646 GN=A8A57_12455 PE=4 SV=1	0	FALSE	5.488	18	1	1	0	1	96	10.6	4.53	4.68	1		plasma membrane;other membranes		Pf13974	[GO:0005886]; GO:0016020; GO:0071944; GO:0110165; GO:0005575 [GO:0016021]; GO:0031224; GO:0110165; GO:0016020; GO:0005575		A0A1A9FC93; laz:A8A57_12455		High	1	Uncharacterized protein YebO	Lelliottia amnigena	Other	Bacteria	Bacteria
P. carotovorum	ELBO_NSI_F087	FALSE	Medium	Master Protein	A0A518VM96	Uncharacterized	Uncharacterized protein OS=Pectobacterium carotovorum subsp. carotovorum OX=555 GN=EGD00_08285 PE=4 SV=1	0.013	FALSE	0.476	8	1	1	1	1	291	34.1	6.98	2.23	1				Pf19924			A0A518VM96		Medium	1	Uncharacterized protein	Pectobacterium carotovorum subsp. carotovorum	Pectobacterium	Bacteria	Bacteria
P. carotovorum	ELBO_NSI_F090	FALSE	Medium	Master Protein	A0A1W6QXT7	Uncharacterized	Uncharacterized protein OS=Enterococcus faecalis OX=1351 PE=4 SV=1	0.016	FALSE	0.708	3	1	1	0	1	725	85.4	6.06	0	1				Pf18555					High	1	Uncharacterized protein	Enterococcus faecalis	Other	Bacteria	Bacteria
P. carotovorum	ELBO_NSI_F090	FALSE	High	Master Protein	A0A1I2EYE8	Uncharacterized	Uncharacterized protein OS=Paenibacillus algorifonticola OX=684063 GN=SAMN04487969_110104 PE=4 SV=1	0.003	FALSE	1.249	5	1	2	1	1	182	21	5.41	4.7	1							A0A1I2EYE8		High	1	Uncharacterized protein	Paenibacillus algorifonticola	Other	Bacteria	Bacteria
P. carotovorum	ELBO_NSI_F090	FALSE	Medium	Master Protein	A0A0M1P856	Uncharacterized	Uncharacterized protein OS=Paenibacillus solani OX=1705565 GN=AM231_16100 PE=3 SV=1	0.018	FALSE	0.665	7	1	1	1	1	434	48.5	6.05	0	1	other metabolic processes	other cell component	other molecular function	Pf04775, Pf08840	[GO:0005737]; GO:0110165; GO:0005622; GO:0005575 [GO:0006631]; GO:0032787; GO:0044255; GO:0019752; GO:0006629; GO:0044237; GO:0043436; GO:0044238; GO:0071704; GO:0008152; GO:0009987; GO:0006082; GO:0008150; GO:0044281 [GO:0006637]; GO:0009150; GO:0033875; GO:0034032; GO:0035383; GO:0043603; GO:0006163; GO:0009259; GO:0033865; GO:0072521; GO:0006790; GO:0071704; GO:0034641; GO:0009117; GO:0019693;…		A0A0M1P856		High	1	Uncharacterized protein	Paenibacillus solani	Other	Bacteria	Bacteria
P. carotovorum	ELBO_NSI_F090	FALSE	High	Master Protein	A0A1H7T8F0	Uncharacterized	Uncharacterized protein OS=Paenibacillus sp. cl141a OX=1761877 GN=SAMN04488688_10626 PE=4 SV=1	0.007	FALSE	0.996	8	1	2	1	1	190	21.4	5.22	2.27	1							A0A1H7T8F0		High	1	Uncharacterized protein	Paenibacillus sp. cl141a	Other	Bacteria	Bacteria
P. carotovorum	ELBO_NSI_F090	FALSE	Medium	Master Protein	A0A2S8P906	Uncharacterized	Uncharacterized protein OS=Paenibacillus sp. PCH8 OX=2066524 GN=C0Q44_09495 PE=4 SV=1	0.018	FALSE	0.661	2	1	1	1	1	403	46.8	6.95	0	1							A0A2S8P906		High	1	Uncharacterized protein	Paenibacillus sp. PCH8	Other	Bacteria	Bacteria
P. carotovorum	ELBO_NSI_F090	FALSE	High	Master Protein	A0A0Q9MT60	Uncharacterized	Uncharacterized protein OS=Paenibacillus sp. Soil750 OX=1736398 GN=ASL11_14165 PE=4 SV=1	0.004	FALSE	1.24	1	1	1	0	1	716	82.8	5.39	1.81	1	signal transduction			Pf00072, Pf00563, Pf00990	[GO:0000160]; GO:0035556; GO:0007165; GO:0009987; GO:0050794; GO:0007154; GO:0023052; GO:0051716; GO:0008150; GO:0050789; GO:0050896; GO:0065007		A0A0Q9MT60		High	1	Uncharacterized protein	Paenibacillus sp. Soil750	Other	Bacteria	Bacteria
P. carotovorum	ELBO_NSI_F090	FALSE	Medium	Master Protein	A0A7G9UUE7	Uncharacterized	Uncharacterized protein OS=Proteus phage 7 OX=2767546 PE=4 SV=1	0.021	FALSE	0.641	8	1	2	1	1	97	10.5	8.63	4.18	1									High	1	Uncharacterized protein	Proteus phage 7	Other	Bacteria	Bacteria
P. carotovorum	ELBO_NSI_F090	FALSE	Medium	Master Protein	A0A4R2Y3F1	Uncharacterized	Uncharacterized protein OS=Raoultella ornithinolytica OX=54291 GN=EC841_101541 PE=4 SV=1	0.018	FALSE	0.691	3	1	1	1	1	322	35.6	6.32	2.03	1							A0A4R2Y3F1		High	1	Uncharacterized protein	Raoultella ornithinolytica	Other	Bacteria	Bacteria
P. carotovorum	ELBO_NSI_F093	FALSE	High	Master Protein	A0A354J165	Uncharacterized	Uncharacterized protein OS=Massilia sp. OX=1882437 GN=DDZ22_21520 PE=4 SV=1	0.007	FALSE	0.958	2	1	3	1	1	441	48.3	8.46	5.1	1		other membranes			[GO:0016021]; GO:0031224; GO:0110165; GO:0016020; GO:0005575		A0A354J165		High	1	Uncharacterized protein	Massilia sp.	Other	Bacteria	Bacteria
P. carotovorum	ELBO_NSI_F093	FALSE	High	Master Protein	A0A8I2F9K1	Uncharacterized	Uncharacterized protein OS=Paenibacillus alvei OX=44250 GN=GQA12_16270 PE=4 SV=1	0.006	FALSE	1.039	5	1	2	1	1	456	53.1	8.69	0	1							A0A8I2F9K1		High	1	Uncharacterized protein	Paenibacillus alvei	Other	Bacteria	Bacteria
P. carotovorum	ELBO_NSI_F093	FALSE	Medium	Master Protein	A0A1B2E5K8	Uncharacterized	Uncharacterized protein OS=Paenibacillus ihbetae OX=1870820 GN=BBD41_22880 PE=4 SV=1	0.022	FALSE	0.484	11	1	1	1	1	351	39.1	6.11	2.37	1				Pf12796			A0A1B2E5K8; pib:BBD41_22880		Medium	1	Uncharacterized protein	Paenibacillus ihbetae	Other	Bacteria	Bacteria
P. carotovorum	ELBO_NSI_F093	FALSE	Medium	Master Protein	A0A1E3L8B5	Uncharacterized	Uncharacterized protein OS=Paenibacillus nuruki OX=1886670 GN=PTI45_01219 PE=3 SV=1	0.021	FALSE	0.523	9	1	1	0	1	147	15.7	5.17	1.8	1				Pf02566			A0A1E3L8B5		Medium	1	Uncharacterized protein	Paenibacillus nuruki	Other	Bacteria	Bacteria
P. carotovorum	ELBO_NSI_F093	FALSE	High	Master Protein	A0A0M1P856	Uncharacterized	Uncharacterized protein OS=Paenibacillus solani OX=1705565 GN=AM231_16100 PE=3 SV=1	0.001	FALSE	1.44	7	1	1	1	1	434	48.5	6.05	0	1	other metabolic processes	other cell component	other molecular function	Pf04775, Pf08840	[GO:0005737]; GO:0110165; GO:0005622; GO:0005575 [GO:0006631]; GO:0032787; GO:0044255; GO:0019752; GO:0006629; GO:0044237; GO:0043436; GO:0044238; GO:0071704; GO:0008152; GO:0009987; GO:0006082; GO:0008150; GO:0044281 [GO:0006637]; GO:0009150; GO:0033875; GO:0034032; GO:0035383; GO:0043603; GO:0006163; GO:0009259; GO:0033865; GO:0072521; GO:0006790; GO:0071704; GO:0034641; GO:0009117; GO:0019693;…		A0A0M1P856		High	1	Uncharacterized protein	Paenibacillus solani	Other	Bacteria	Bacteria
P. carotovorum	ELBO_NSI_F093	FALSE	High	Master Protein	A0A7U6AS32	Uncharacterized	Uncharacterized protein OS=Paenibacillus sp. Cedars OX=1980674 GN=B9D94_03865 PE=4 SV=1	0.007	FALSE	0.967	10	1	5	0	1	186	21.8	7.94	6.61	1				Pf06265			A0A7U6AS32		High	1	Uncharacterized protein	Paenibacillus sp. Cedars	Other	Bacteria	Bacteria
P. carotovorum	ELBO_NSI_F093	FALSE	Medium	Master Protein	A0A897HRD7	Uncharacterized	Uncharacterized protein OS=Paenibacillus sp. TB2019 OX=2810347 GN=JRJ22_18625 PE=4 SV=1	0.017	FALSE	0.606	1	1	1	1	1	876	103.1	6.87	1.51	1							A0A897HRD7		High	1	Uncharacterized protein	Paenibacillus sp. TB2019	Other	Bacteria	Bacteria
P. carotovorum	ELBO_NSI_F093	FALSE	Medium	Master Protein	A0A7G9UUE7	Uncharacterized	Uncharacterized protein OS=Proteus phage 7 OX=2767546 PE=4 SV=1	0.018	FALSE	0.564	8	1	3	1	1	97	10.5	8.63	6.93	1									Medium	1	Uncharacterized protein	Proteus phage 7	Other	Bacteria	Bacteria
S. marcescens	ELBO_NSI_F096	FALSE	High	Master Protein	A0A2X1TP55	Uncharacterized	Uncharacterized ABC transporter solute-binding protein yclQ OS=Morganella morganii OX=582 GN=yclQ PE=4 SV=1	0	FALSE	35.872	33	6	15	0	6	318	33.8	8.13	49.96	6				Pf01497			A0A2X1TP55	yclQ	High	1	Uncharacterized ABC transporter solute-binding protein yclQ	Morganella morganii	Other	Bacteria	Bacteria
S. marcescens	ELBO_NSI_F096	FALSE	High	Master Protein	A0A1K1QL77	Uncharacterized	Uncharacterized membrane-anchored protein YjiN, DUF445 family OS=Paenibacillus sp. UNCCL117 OX=1502764 GN=SAMN02799630_04787 PE=4 SV=1	0.005	FALSE	0.664	3	1	1	1	1	420	47.2	6.98	0	1		other membranes		Pf04286	[GO:0016021]; GO:0031224; GO:0110165; GO:0016020; GO:0005575		A0A1K1QL77		High	1	Uncharacterized membrane-anchored protein YjiN, DUF445 family	Paenibacillus sp. UNCCL117	Other	Bacteria	Bacteria
S. marcescens	ELBO_NSI_F096	FALSE	High	Master Protein	A0A0B2F323	Uncharacterized	Uncharacterized protein (Fragment) OS=Paenibacillus sp. IHB B 3415 OX=867080 GN=QW71_34520 PE=4 SV=1	0.009	FALSE	0.461	9	1	1	1	1	291	29.7	8.31	3.09	1				Pf14395			A0A0B2F323		Medium	1	Uncharacterized protein (Fragment)	Paenibacillus sp. IHB B 3415	Other	Bacteria	Bacteria
S. marcescens	ELBO_NSI_F096	FALSE	High	Master Protein	A0A0J1DFA9	Uncharacterized	Uncharacterized protein OS=Massilia sp. WF1 OX=1406431 GN=AB595_05955 PE=4 SV=1	0.007	FALSE	0.57	4	1	1	1	1	201	21.8	4.92	2.8	1							A0A0J1DFA9		High	1	Uncharacterized protein	Massilia sp. WF1	Other	Bacteria	Bacteria
S. marcescens	ELBO_NSI_F096	FALSE	High	Master Protein	A0A433ZVC7	Uncharacterized	Uncharacterized protein OS=Morganella morganii OX=582 GN=CKG00_06635 PE=4 SV=1	0	FALSE	2.792	16	1	1	0	1	103	10.8	5.48	2.25	1				Pf17274			A0A433ZVC7		High	1	Uncharacterized protein	Morganella morganii	Other	Bacteria	Bacteria
S. marcescens	ELBO_NSI_F096	FALSE	Medium	Master Protein	A0A7T8DUQ9	Uncharacterized	Uncharacterized protein OS=Morganella morganii OX=582 GN=IDH72_08130 PE=4 SV=1	0.013	FALSE	0.324	19	1	1	0	1	75	8.1	5.17	0	1							A0A7T8DUQ9		Medium	1	Uncharacterized protein	Morganella morganii	Other	Bacteria	Bacteria
S. marcescens	ELBO_NSI_F096	FALSE	High	Master Protein	A0A2V4WHK1	Uncharacterized	Uncharacterized protein OS=Paenibacillus barcinonensis OX=198119 GN=DFQ00_102425 PE=4 SV=1	0.005	FALSE	0.679	3	1	1	0	1	566	64	6.21	0	1							A0A2V4WHK1		High	1	Uncharacterized protein	Paenibacillus barcinonensis	Other	Bacteria	Bacteria
S. marcescens	ELBO_NSI_F096	FALSE	Medium	Master Protein	A0A1R0YGB1	Uncharacterized	Uncharacterized protein OS=Paenibacillus borealis OX=160799 GN=BSK56_12675 PE=4 SV=1	0.011	FALSE	0.418	3	1	1	1	1	383	44.5	6.43	0	1				Pf00805, Pf13599			A0A1R0YGB1		Medium	1	Uncharacterized protein	Paenibacillus borealis	Other	Bacteria	Bacteria
S. marcescens	ELBO_NSI_F096	FALSE	High	Master Protein	A0A089HR99	Uncharacterized	Uncharacterized protein OS=Paenibacillus durus OX=44251 GN=PDUR_16105 PE=3 SV=1	0.007	FALSE	0.498	8	1	1	1	1	423	45.4	5.4	0	1	other metabolic processes		other molecular function	Pf00037, Pf00766, Pf01012	[GO:0009055]; GO:0016491; GO:0022900; GO:0003824; GO:0006091; GO:0003674; GO:0044237; GO:0008152; GO:0009987; GO:0008150 [GO:0046872]; GO:0043169; GO:0043167; GO:0005488; GO:0003674 [GO:0050660]; GO:0000166; GO:0043168; GO:0036094; GO:1901265; GO:0043167; GO:0005488; GO:0097159; GO:1901363; GO:0003674 [GO:0051536]; GO:0051540; GO:0005488; GO:0003674		A0A089HR99; pdu:PDUR_16105		High	1	Uncharacterized protein	Paenibacillus durus	Other	Bacteria	Bacteria
S. marcescens	ELBO_NSI_F096	FALSE	Medium	Master Protein	A0A5D0CLR1	Uncharacterized	Uncharacterized protein OS=Paenibacillus faecis OX=862114 GN=FRY98_24650 PE=4 SV=1	0.013	FALSE	0.327	5	1	1	1	1	216	24.6	4.81	2.52	1							A0A5D0CLR1		Medium	1	Uncharacterized protein	Paenibacillus faecis	Other	Bacteria	Bacteria
S. marcescens	ELBO_NSI_F096	FALSE	Medium	Master Protein	A0A1R1AX18	Uncharacterized	Uncharacterized protein OS=Paenibacillus lautus OX=1401 GN=BK123_23295 PE=4 SV=1	0.013	FALSE	0.337	2	1	2	1	1	878	95.3	5.63	4.36	1							A0A1R1AX18		Medium	1	Uncharacterized protein	Paenibacillus lautus	Other	Bacteria	Bacteria
S. marcescens	ELBO_NSI_F096	FALSE	Medium	Master Protein	A0A5S5CGV7	Uncharacterized	Uncharacterized protein OS=Paenibacillus methanolicus OX=582686 GN=BCM02_101134 PE=4 SV=1	0.013	FALSE	0.336	14	1	1	1	1	96	11.1	4.88	0	1							A0A5S5CGV7		Medium	1	Uncharacterized protein	Paenibacillus methanolicus	Other	Bacteria	Bacteria
S. marcescens	ELBO_NSI_F096	FALSE	High	Master Protein	A0A1C1A462	Uncharacterized	Uncharacterized protein OS=Paenibacillus pectinilyticus OX=512399 GN=A8709_14730 PE=4 SV=1	0.004	FALSE	0.811	1	1	2	0	1	485	53.4	8.07	4.3	1				Pf01547			A0A1C1A462		High	1	Uncharacterized protein	Paenibacillus pectinilyticus	Other	Bacteria	Bacteria
S. marcescens	ELBO_NSI_F096	FALSE	Medium	Master Protein	A0A7X4YS92	Uncharacterized	Uncharacterized protein OS=Paenibacillus sacheonensis OX=742054 GN=GT003_21640 PE=4 SV=1	0.012	FALSE	0.377	2	1	1	1	1	437	49.3	9.03	1.74	1		other membranes			[GO:0016021]; GO:0031224; GO:0110165; GO:0016020; GO:0005575		A0A7X4YS92		Medium	1	Uncharacterized protein	Paenibacillus sacheonensis	Other	Bacteria	Bacteria
S. marcescens	ELBO_NSI_F096	FALSE	High	Master Protein	A0A0M1P856	Uncharacterized	Uncharacterized protein OS=Paenibacillus solani OX=1705565 GN=AM231_16100 PE=3 SV=1	0	FALSE	2.252	7	1	1	1	1	434	48.5	6.05	0	1	other metabolic processes	other cell component	other molecular function	Pf04775, Pf08840	[GO:0005737]; GO:0110165; GO:0005622; GO:0005575 [GO:0006631]; GO:0032787; GO:0044255; GO:0019752; GO:0006629; GO:0044237; GO:0043436; GO:0044238; GO:0071704; GO:0008152; GO:0009987; GO:0006082; GO:0008150; GO:0044281 [GO:0006637]; GO:0009150; GO:0033875; GO:0034032; GO:0035383; GO:0043603; GO:0006163; GO:0009259; GO:0033865; GO:0072521; GO:0006790; GO:0071704; GO:0034641; GO:0009117; GO:0019693;…		A0A0M1P856		High	1	Uncharacterized protein	Paenibacillus solani	Other	Bacteria	Bacteria
S. marcescens	ELBO_NSI_F096	FALSE	Medium	Master Protein	C6CSA5	Uncharacterized	Uncharacterized protein OS=Paenibacillus sp. (strain JDR-2) OX=324057 GN=Pjdr2_0377 PE=4 SV=1	0.012	FALSE	0.385	13	1	1	1	1	204	23.1	6.16	2.04	1				Pf08000, Pf11724			C6CSA5; pjd:Pjdr2_0377		Medium	1	Uncharacterized protein	Paenibacillus sp. (strain JDR-2)	Other	Bacteria	Bacteria
S. marcescens	ELBO_NSI_F096	FALSE	High	Master Protein	W4BLB3	Uncharacterized	Uncharacterized protein OS=Paenibacillus sp. FSL R7-269 OX=1226755 GN=C162_23100 PE=4 SV=1	0.003	FALSE	0.98	4	1	1	0	1	280	30.5	5.36	2.08	1			other molecular function	Pf00106	[GO:0016491]; GO:0003824; GO:0003674		W4BLB3		High	1	Uncharacterized protein	Paenibacillus sp. FSL R7-269	Other	Bacteria	Bacteria
S. marcescens	ELBO_NSI_F096	FALSE	Medium	Master Protein	A0A0D3V9Z0	Uncharacterized	Uncharacterized protein OS=Paenibacillus sp. IHBB 10380 OX=1566358 GN=UB51_10830 PE=4 SV=1	0.013	FALSE	0.347	3	1	1	1	1	508	58.8	5.08	0	1				Pf16244			A0A0D3V9Z0; pih:UB51_10830		Medium	1	Uncharacterized protein	Paenibacillus sp. IHBB 10380	Other	Bacteria	Bacteria
S. marcescens	ELBO_NSI_F096	FALSE	High	Master Protein	A0A841F9U6	Uncharacterized	Uncharacterized protein OS=Paenibacillus sp. JGP012 OX=2735914 GN=HNR77_003607 PE=4 SV=1	0.007	FALSE	0.511	1	1	1	0	1	947	104.9	6.11	2.33	1							A0A841F9U6		High	1	Uncharacterized protein	Paenibacillus sp. JGP012	Other	Bacteria	Bacteria
S. marcescens	ELBO_NSI_F096	FALSE	Medium	Master Protein	A0A0Q9MWV2	Uncharacterized	Uncharacterized protein OS=Paenibacillus sp. Soil750 OX=1736398 GN=ASL11_11905 PE=4 SV=1	0.014	FALSE	0.243	12	1	1	1	1	317	36.2	5.81	2.95	1				Pf01436			A0A0Q9MWV2		Medium	1	Uncharacterized protein	Paenibacillus sp. Soil750	Other	Bacteria	Bacteria
S. marcescens	ELBO_NSI_F096	FALSE	Medium	Master Protein	A0A0Q9QFZ0	Uncharacterized	Uncharacterized protein OS=Paenibacillus sp. Soil766 OX=1736404 GN=ASG89_25780 PE=4 SV=1	0.013	FALSE	0.328	6	1	1	1	1	332	37	5.16	0	1				Pf07833			A0A0Q9QFZ0		Medium	1	Uncharacterized protein	Paenibacillus sp. Soil766	Other	Bacteria	Bacteria
S. marcescens	ELBO_NSI_F096	FALSE	High	Master Protein	A0A4R2Y3F1	Uncharacterized	Uncharacterized protein OS=Raoultella ornithinolytica OX=54291 GN=EC841_101541 PE=4 SV=1	0.005	FALSE	0.68	3	1	1	1	1	322	35.6	6.32	2.13	1							A0A4R2Y3F1		High	1	Uncharacterized protein	Raoultella ornithinolytica	Other	Bacteria	Bacteria
S. marcescens	ELBO_NSI_F096	FALSE	High	Master Protein	A0A7T8MIY5	Uncharacterized	Uncharacterized protein OS=Skermanella sp. TT6 OX=2775420 GN=IGS68_32425 PE=4 SV=1	0.003	FALSE	1.009	3	1	1	1	1	555	60.4	7.37	1.75	1		other membranes			[GO:0016021]; GO:0031224; GO:0110165; GO:0016020; GO:0005575		A0A7T8MIY5; skt:IGS68_32425		High	1	Uncharacterized protein	Skermanella sp. TT6	Other	Bacteria	Bacteria
S. marcescens	ELBO_NSI_F096	FALSE	High	Master Protein	A0A1G6K6X1	Uncharacterized	Uncharacterized protein YjbI, contains pentapeptide repeats OS=Paenibacillus sp. CF095 OX=1881033 GN=SAMN05428987_0533 PE=4 SV=1	0	FALSE	2.587	6	1	4	1	1	284	31.1	7.66	10.63	1				Pf00805			A0A1G6K6X1		High	1	Uncharacterized protein YjbI, contains pentapeptide repeats	Paenibacillus sp. CF095	Other	Bacteria	Bacteria
S. marcescens	ELBO_NSI_F096	FALSE	High	Master Protein	A0A379YWV3	Uncharacterized	Uncharacterized iron-regulated protein OS=Serratia marcescens OX=615 GN=NCTC10211_02632 PE=4 SV=1	0	FALSE	5.823	9	1	1	0	1	280	30.8	8.63	3.47	1				Pf04187			A0A379YWV3		High	1	Uncharacterized iron-regulated protein	Serratia marcescens	Serratia	Bacteria	Bacteria
S. marcescens	ELBO_NSI_F096	FALSE	High	Master Protein	A0A542C7Z8	Uncharacterized	Uncharacterized protein DUF3313 OS=Serratia marcescens OX=615 GN=FHU12_4598 PE=4 SV=1	0	FALSE	5.272	7	1	2	0	1	223	24.3	9.13	5.95	1				Pf11769			A0A542C7Z8		High	1	Uncharacterized protein DUF3313	Serratia marcescens	Serratia	Bacteria	Bacteria
S. marcescens	ELBO_NSI_F096	FALSE	High	Master Protein	A0A7U9KGX7	Uncharacterized	Uncharacterized protein OS=Serratia liquefaciens FK01 OX=1460083 GN=SLIQ_10860 PE=4 SV=1	0	FALSE	6.9	12	1	1	0	1	187	20.6	7.17	4.49	1				Pf07273			A0A7U9KGX7		High	1	Uncharacterized protein	Serratia liquefaciens FK01	Serratia	Bacteria	Bacteria
S. marcescens	ELBO_NSI_F096	FALSE	High	Master Protein	A0A7U9KNH3	Uncharacterized	Uncharacterized protein OS=Serratia liquefaciens FK01 OX=1460083 GN=SLIQ_21695 PE=4 SV=1	0	FALSE	2.811	14	1	1	0	1	112	13	8.54	3.12	1				Pf04899		64208379	A0A7U9KNH3		High	1	Uncharacterized protein	Serratia liquefaciens FK01	Serratia	Bacteria	Bacteria
S. marcescens	ELBO_NSI_F096	FALSE	High	Master Protein	A0A656VJZ0	Uncharacterized	Uncharacterized protein OS=Serratia marcescens OX=615 GN=AB868_02907 PE=4 SV=1	0	FALSE	2.932	10	1	1	0	1	393	44	9.23	3.57	1							A0A656VJZ0		High	1	Uncharacterized protein	Serratia marcescens	Serratia	Bacteria	Bacteria
S. marcescens	ELBO_NSI_F096	FALSE	High	Master Protein	A0A0P0Q8Y7	Uncharacterized	Uncharacterized protein OS=Serratia marcescens OX=615 GN=AR325_02200 PE=4 SV=1	0	FALSE	31.219	32	4	7	0	4	239	26	9.13	24.57	4				Pf11254		66716960	A0A0P0Q8Y7		High	1	Uncharacterized protein	Serratia marcescens	Serratia	Bacteria	Bacteria
S. marcescens	ELBO_NSI_F096	FALSE	High	Master Protein	A0A0P0QJ93	Uncharacterized	Uncharacterized protein OS=Serratia marcescens OX=615 GN=AR325_24680 PE=3 SV=1	0	FALSE	4.999	18	1	1	0	1	101	10.8	6.11	4.37	1		plasma membrane;other membranes	translation activity	Pf05957, Pf19029	[GO:0005886]; GO:0016020; GO:0071944; GO:0110165; GO:0005575 [GO:0016021]; GO:0031224; GO:0110165; GO:0016020; GO:0005575 [GO:0043022]; GO:0043021; GO:0044877; GO:0005488; GO:0003674		A0A0P0QJ93		High	1	Uncharacterized protein	Serratia marcescens	Serratia	Bacteria	Bacteria
S. marcescens	ELBO_NSI_F096	FALSE	High	Master Protein	A0A1Q4P2E0	Uncharacterized	Uncharacterized protein OS=Serratia marcescens OX=615 GN=BHU62_07110 PE=4 SV=1	0	FALSE	4.182	25	1	1	0	1	114	11.7	8.31	3.25	1				Pf13698			A0A1Q4P2E0		High	1	Uncharacterized protein	Serratia marcescens	Serratia	Bacteria	Bacteria
S. marcescens	ELBO_NSI_F096	FALSE	High	Master Protein	A0A221FNQ9	Uncharacterized	Uncharacterized protein OS=Serratia marcescens OX=615 GN=BVG93_07750 PE=4 SV=1	0.006	FALSE	0.603	18	1	1	1	1	83	8.9	5.31	2.14	1							A0A221FNQ9		High	1	Uncharacterized protein	Serratia marcescens	Serratia	Bacteria	Bacteria
S. marcescens	ELBO_NSI_F096	FALSE	High	Master Protein	A0A7I0PYQ0	Uncharacterized	Uncharacterized protein OS=Serratia marcescens OX=615 GN=E4655_06100 PE=4 SV=1	0	FALSE	2.504	7	1	1	0	1	218	23.2	8.59	2.87	1				Pf05643			A0A7I0PYQ0		High	1	Uncharacterized protein	Serratia marcescens	Serratia	Bacteria	Bacteria
S. marcescens	ELBO_NSI_F096	FALSE	High	Master Protein	A0A3E2EK39	Uncharacterized	Uncharacterized protein OS=Serratia marcescens OX=615 GN=E4655_17915 PE=4 SV=1	0	FALSE	5.17	39	2	2	0	2	82	9.3	6.79	5.28	2							A0A379Z924; A0A3E2EK39		High	1	Uncharacterized protein	Serratia marcescens	Serratia	Bacteria	Bacteria
S. marcescens	ELBO_NSI_F096	FALSE	High	Master Protein	A0A2S4XD88	Uncharacterized	Uncharacterized protein OS=Serratia marcescens OX=615 GN=HP475_11025 PE=4 SV=1	0	FALSE	3.76	17	1	2	0	1	69	7.5	5.73	5.82	1							A0A2S4XD88		High	1	Uncharacterized protein	Serratia marcescens	Serratia	Bacteria	Bacteria
S. marcescens	ELBO_NSI_F096	FALSE	High	Master Protein	A0A8D6QYJ5	Uncharacterized	Uncharacterized protein OS=Serratia marcescens OX=615 GN=SMGES_51440 PE=4 SV=1	0	FALSE	4.923	27	1	1	0	1	96	11	4.84	3.36	1							A0A8D6QYJ5		High	1	Uncharacterized protein	Serratia marcescens	Serratia	Bacteria	Bacteria
S. marcescens	ELBO_NSI_F096	FALSE	High	Master Protein	A0A8A6J177	Uncharacterized	Uncharacterized protein OS=Serratia marcescens subsp. marcescens ATCC 13880 OX=911022 GN=J6N75_22180 PE=4 SV=1	0	FALSE	2.109	33	1	1	0	1	70	7.9	4.48	2.77	1						66714138	A0A8A6J177		High	1	Uncharacterized protein	Serratia marcescens subsp. marcescens ATCC 13880	Serratia	Bacteria	Bacteria
S. marcescens	ELBO_NSI_F096	FALSE	High	Master Protein	A0A8A6J267	Uncharacterized	Uncharacterized protein OS=Serratia marcescens subsp. marcescens ATCC 13880 OX=911022 GN=J6N75_22220 PE=4 SV=1	0	FALSE	2.808	20	1	1	1	1	74	8.1	6.52	2.48	1						64307846	A0A8A6J267		High	1	Uncharacterized protein	Serratia marcescens subsp. marcescens ATCC 13880	Serratia	Bacteria	Bacteria
S. marcescens	ELBO_NSI_F099	FALSE	High	Master Protein	A0A7W9X399	Uncharacterized	Uncharacterized membrane-anchored protein YjiN (DUF445 family) OS=Massilia aurea OX=373040 GN=HD842_003865 PE=4 SV=1	0.005	FALSE	0.536	3	1	1	1	1	422	47.1	6.89	2.4	1		other membranes		Pf04286	[GO:0016021]; GO:0031224; GO:0110165; GO:0016020; GO:0005575		A0A7W9X399		Medium	1	Uncharacterized membrane-anchored protein YjiN (DUF445 family)	Massilia aurea	Other	Bacteria	Bacteria
S. marcescens	ELBO_NSI_F099	FALSE	High	Master Protein	A0A6N7Y631	Uncharacterized	Uncharacterized protein OS=Conexibacter sp. W3-3-2 OX=2675227 GN=GKE82_05265 PE=4 SV=1	0.005	FALSE	0.565	9	1	1	1	1	314	33.9	5.17	3.33	1							A0A6N7Y631		High	1	Uncharacterized protein	Conexibacter sp. W3-3-2	Other	Bacteria	Bacteria
S. marcescens	ELBO_NSI_F099	FALSE	High	Master Protein	A0A0J1DFA9	Uncharacterized	Uncharacterized protein OS=Massilia sp. WF1 OX=1406431 GN=AB595_05955 PE=4 SV=1	0.003	FALSE	0.695	4	1	2	1	1	201	21.8	4.92	5.99	1							A0A0J1DFA9		High	1	Uncharacterized protein	Massilia sp. WF1	Other	Bacteria	Bacteria
S. marcescens	ELBO_NSI_F099	FALSE	High	Master Protein	A0A2C5TTC7	Uncharacterized	Uncharacterized protein OS=Morganella morganii OX=582 GN=CRX48_16760 PE=4 SV=1	0	FALSE	2.673	12	1	1	1	1	126	13.8	9.67	2.77	1							A0A2C5TTC7		High	1	Uncharacterized protein	Morganella morganii	Other	Bacteria	Bacteria
S. marcescens	ELBO_NSI_F099	FALSE	High	Master Protein	A0A7U0APU0	Uncharacterized	Uncharacterized protein OS=Morganella morganii OX=582 GN=I6I42_04185 PE=4 SV=1	0	FALSE	3.153	2	1	2	1	1	743	85.3	7.14	5.67	1							A0A7U0APU0		High	1	Uncharacterized protein	Morganella morganii	Other	Bacteria	Bacteria
S. marcescens	ELBO_NSI_F099	FALSE	High	Master Protein	A0A433Y5E2	Uncharacterized	Uncharacterized protein OS=Paenibacillus anaericanus OX=170367 GN=EJP82_18405 PE=4 SV=1	0.005	FALSE	0.594	8	1	1	1	1	189	21.5	5.67	2.25	1		other membranes			[GO:0016021]; GO:0031224; GO:0110165; GO:0016020; GO:0005575		A0A433Y5E2		High	1	Uncharacterized protein	Paenibacillus anaericanus	Other	Bacteria	Bacteria
S. marcescens	ELBO_NSI_F099	FALSE	High	Master Protein	A0A6L8V245	Uncharacterized	Uncharacterized protein OS=Paenibacillus silvestris OX=2606219 GN=GQF01_16030 PE=4 SV=1	0.007	FALSE	0.46	10	1	1	1	1	129	15.1	4.88	1.69	1							A0A6L8V245		Medium	1	Uncharacterized protein	Paenibacillus silvestris	Other	Bacteria	Bacteria
S. marcescens	ELBO_NSI_F099	FALSE	High	Master Protein	A0A7U4KK40	Uncharacterized	Uncharacterized protein OS=Paenibacillus sp. FSL P4-0081 OX=1536769 GN=P40081_18425 PE=3 SV=1	0.007	FALSE	0.455	5	1	1	1	1	288	32.1	5.52	1.73	1			other molecular function	Pf02016, Pf17676	[GO:0016787]; GO:0003824; GO:0003674		A0A7U4KK40; paen:P40081_18425		Medium	1	Uncharacterized protein	Paenibacillus sp. FSL P4-0081	Other	Bacteria	Bacteria
S. marcescens	ELBO_NSI_F099	FALSE	High	Master Protein	A0A841F9U6	Uncharacterized	Uncharacterized protein OS=Paenibacillus sp. JGP012 OX=2735914 GN=HNR77_003607 PE=4 SV=1	0.003	FALSE	0.731	1	1	1	0	1	947	104.9	6.11	2.53	1							A0A841F9U6		High	1	Uncharacterized protein	Paenibacillus sp. JGP012	Other	Bacteria	Bacteria
S. marcescens	ELBO_NSI_F099	FALSE	High	Master Protein	A0A1S2EWZ8	Uncharacterized	Uncharacterized protein OS=Paenibacillus sp. LC231 OX=1120679 GN=AK95_18810 PE=4 SV=1	0.002	FALSE	0.93	11	1	1	1	1	367	41.2	9.39	0	1				Pf14398			A0A1S2EWZ8		High	1	Uncharacterized protein	Paenibacillus sp. LC231	Other	Bacteria	Bacteria
S. marcescens	ELBO_NSI_F099	FALSE	High	Master Protein	A0A1Y5KIU0	Uncharacterized	Uncharacterized protein OS=Paenibacillus sp. MY03 OX=302980 GN=B1748_15130 PE=4 SV=1	0.003	FALSE	0.799	3	1	1	1	1	1302	140.9	4.55	0	1				Pf00395, Pf00932			A0A1Y5KIU0		High	1	Uncharacterized protein	Paenibacillus sp. MY03	Other	Bacteria	Bacteria
S. marcescens	ELBO_NSI_F099	FALSE	High	Master Protein	A0A0Q9N2W6	Uncharacterized	Uncharacterized protein OS=Paenibacillus sp. Soil750 OX=1736398 GN=ASL11_17115 PE=4 SV=1	0	FALSE	3.509	12	1	7	1	1	92	10.2	4.7	12.6	1							A0A0Q9N2W6		High	1	Uncharacterized protein	Paenibacillus sp. Soil750	Other	Bacteria	Bacteria
S. marcescens	ELBO_NSI_F099	FALSE	High	Master Protein	A0A7X3CS90	Uncharacterized	Uncharacterized protein OS=Paenibacillus validus OX=44253 GN=GNP93_03620 PE=4 SV=1	0.007	FALSE	0.481	11	1	1	1	1	276	31.5	9.51	3.2	1		other membranes			[GO:0016021]; GO:0031224; GO:0110165; GO:0016020; GO:0005575		A0A7X3CS90		Medium	1	Uncharacterized protein	Paenibacillus validus	Other	Bacteria	Bacteria
S. marcescens	ELBO_NSI_F099	FALSE	High	Master Protein	A0A542C7Z8	Uncharacterized	Uncharacterized protein DUF3313 OS=Serratia marcescens OX=615 GN=FHU12_4598 PE=4 SV=1	0	FALSE	3.856	7	1	1	0	1	223	24.3	9.13	2.54	1				Pf11769			A0A542C7Z8		High	1	Uncharacterized protein DUF3313	Serratia marcescens	Serratia	Bacteria	Bacteria
S. marcescens	ELBO_NSI_F099	FALSE	High	Master Protein	A0A7U9KDD5	Uncharacterized	Uncharacterized protein OS=Serratia liquefaciens FK01 OX=1460083 GN=SLIQ_01965 PE=3 SV=1	0	FALSE	1.591	15	1	2	0	1	111	12.2	5.86	5.14	1				Pf03831, Pf08274			A0A7U9KDD5		High	1	Uncharacterized protein	Serratia liquefaciens FK01	Serratia	Bacteria	Bacteria
S. marcescens	ELBO_NSI_F099	FALSE	High	Master Protein	A0A1Q4NYX1	Uncharacterized	Uncharacterized protein OS=Serratia marcescens OX=615 GN=BHU62_14170 PE=4 SV=1	0	FALSE	4.719	7	1	2	0	1	239	26	9.13	5.65	1				Pf11254			A0A1Q4NYX1		High	1	Uncharacterized protein	Serratia marcescens	Serratia	Bacteria	Bacteria
S. marcescens	ELBO_NSI_F099	FALSE	High	Master Protein	A0A8D6QSK2	Uncharacterized	Uncharacterized protein OS=Serratia marcescens OX=615 GN=SMGES_02490 PE=4 SV=1	0	FALSE	18.196	9	2	12	0	2	410	44.4	7.72	46.81	2							A0A8D6QSK2		High	1	Uncharacterized protein	Serratia marcescens	Serratia	Bacteria	Bacteria
S. marcescens	ELBO_NSI_F099	FALSE	High	Master Protein	A0A8D6QVE6	Uncharacterized	Uncharacterized protein OS=Serratia marcescens OX=615 GN=SMGES_19640 PE=4 SV=1	0	FALSE	32.063	7	5	11	0	5	1121	123.1	5.45	37.29	5							A0A8D6QVE6		High	1	Uncharacterized protein	Serratia marcescens	Serratia	Bacteria	Bacteria
S. marcescens	ELBO_NSI_F102	FALSE	High	Master Protein	A0A0D7KGX9	Uncharacterized	Uncharacterized protein (Fragment) OS=Paenibacillus sp. E194 OX=1458845 GN=AZ66_23865 PE=3 SV=1	0.01	FALSE	0.509	1	1	1	0	1	2654	300.2	5.15	0	1	other metabolic processes		other molecular function	Pf00501, Pf00550, Pf00668, Pf13193	[GO:0003824]; GO:0003674 [GO:0017000]; GO:0016999; GO:0044249; GO:0008152; GO:0009058; GO:0044237; GO:0008150; GO:0009987 [GO:0031177]; GO:0019842; GO:0033218; GO:0072341; GO:0036094; GO:0005488; GO:0003674 [GO:1901576]; GO:0009058; GO:0071704; GO:0008152; GO:0008150		A0A0D7KGX9		Medium	1	Uncharacterized protein (Fragment)	Paenibacillus sp. E194	Other	Bacteria	Bacteria
S. marcescens	ELBO_NSI_F102	FALSE	High	Master Protein	A0A286KCA5	Uncharacterized	Uncharacterized protein OS=Enterococcus avium OX=33945 GN=pEA19081_p52 PE=4 SV=1	0.003	FALSE	1.038	4	1	1	1	1	216	24.5	4.87	2.26	1		other membranes			[GO:0016021]; GO:0031224; GO:0110165; GO:0016020; GO:0005575		A0A286KCA5		High	1	Uncharacterized protein	Enterococcus avium	Other	Bacteria	Bacteria
S. marcescens	ELBO_NSI_F102	FALSE	Medium	Master Protein	E6I917	Uncharacterized	Uncharacterized protein OS=Enterococcus faecalis TX0645 OX=749510 GN=HMPREF9513_00765 PE=4 SV=1	0.013	FALSE	0.474	3	1	1	0	1	343	37.7	5.92	1.67	1							E6I917		Medium	1	Uncharacterized protein	Enterococcus faecalis TX0645	Other	Bacteria	Bacteria
S. marcescens	ELBO_NSI_F102	FALSE	High	Master Protein	A0A7H5AB17	Uncharacterized	Uncharacterized protein OS=Klebsiella michiganensis OX=1134687 GN=L373_02716 PE=4 SV=1	0.003	FALSE	1.026	2	1	1	0	1	646	70.2	7.33	1.84	1			other molecular function	Pf07992, Pf13247, Pf14691	[GO:0016491]; GO:0003824; GO:0003674 [GO:0046872]; GO:0043169; GO:0043167; GO:0005488; GO:0003674 [GO:0051539]; GO:0051536; GO:0051540; GO:0005488; GO:0003674		A0A7H5AB17		High	1	Uncharacterized protein	Klebsiella michiganensis	Other	Bacteria	Bacteria
S. marcescens	ELBO_NSI_F102	FALSE	High	Master Protein	A0A318PF71	Uncharacterized	Uncharacterized protein OS=Komagataeibacter xylinus OX=28448 GN=CFR75_15270 PE=4 SV=1	0.009	FALSE	0.53	8	1	3	1	1	144	16.3	4.44	5.42	1							A0A318PF71		Medium	1	Uncharacterized protein	Komagataeibacter xylinus	Other	Bacteria	Bacteria
S. marcescens	ELBO_NSI_F102	FALSE	High	Master Protein	A0A2S3U8Y9	Uncharacterized	Uncharacterized protein OS=Lactiplantibacillus plantarum subsp. plantarum OX=337330 GN=S101258_00457 PE=4 SV=1	0.01	FALSE	0.517	18	1	1	1	1	158	16.5	9.73	0	1							A0A2S3U8Y9		Medium	1	Uncharacterized protein	Lactiplantibacillus plantarum subsp. plantarum	Other	Bacteria	Bacteria
S. marcescens	ELBO_NSI_F102	FALSE	High	Master Protein	A0A2C5TTC7	Uncharacterized	Uncharacterized protein OS=Morganella morganii OX=582 GN=CRX48_16760 PE=4 SV=1	0	FALSE	14.875	17	2	3	2	2	126	13.8	9.67	9.67	2							A0A2C5TTC7		High	1	Uncharacterized protein	Morganella morganii	Other	Bacteria	Bacteria
S. marcescens	ELBO_NSI_F102	FALSE	High	Master Protein	A0A433Y5E2	Uncharacterized	Uncharacterized protein OS=Paenibacillus anaericanus OX=170367 GN=EJP82_18405 PE=4 SV=1	0.008	FALSE	0.551	8	1	1	1	1	189	21.5	5.67	1.71	1		other membranes			[GO:0016021]; GO:0031224; GO:0110165; GO:0016020; GO:0005575		A0A433Y5E2		Medium	1	Uncharacterized protein	Paenibacillus anaericanus	Other	Bacteria	Bacteria
S. marcescens	ELBO_NSI_F102	FALSE	High	Master Protein	A0A222WQQ7	Uncharacterized	Uncharacterized protein OS=Paenibacillus kribbensis OX=172713 GN=B4V02_17010 PE=4 SV=1	0.007	FALSE	0.666	15	1	1	1	1	137	14.9	10.11	2.43	1		other membranes			[GO:0016021]; GO:0031224; GO:0110165; GO:0016020; GO:0005575		A0A222WQQ7; pkb:B4V02_17010		High	1	Uncharacterized protein	Paenibacillus kribbensis	Other	Bacteria	Bacteria
S. marcescens	ELBO_NSI_F102	FALSE	High	Master Protein	A0A3S8RQ26	Uncharacterized	Uncharacterized protein OS=Paenibacillus lentus OX=1338368 GN=EIM92_01560 PE=4 SV=1	0.006	FALSE	0.791	3	1	1	1	1	292	33	8.82	2.17	1							A0A3S8RQ26; plen:EIM92_01560		High	1	Uncharacterized protein	Paenibacillus lentus	Other	Bacteria	Bacteria
S. marcescens	ELBO_NSI_F102	FALSE	High	Master Protein	A0A1E3L8B5	Uncharacterized	Uncharacterized protein OS=Paenibacillus nuruki OX=1886670 GN=PTI45_01219 PE=3 SV=1	0.005	FALSE	0.819	9	1	1	0	1	147	15.7	5.17	2.02	1				Pf02566			A0A1E3L8B5		High	1	Uncharacterized protein	Paenibacillus nuruki	Other	Bacteria	Bacteria
S. marcescens	ELBO_NSI_F102	FALSE	High	Master Protein	A0A371PKC0	Uncharacterized	Uncharacterized protein OS=Paenibacillus paeoniae OX=2292705 GN=DX130_03895 PE=4 SV=1	0	FALSE	2.127	2	1	1	1	1	565	62.2	9.51	1.98	1		other membranes			[GO:0016021]; GO:0031224; GO:0110165; GO:0016020; GO:0005575		A0A371PKC0		High	1	Uncharacterized protein	Paenibacillus paeoniae	Other	Bacteria	Bacteria
S. marcescens	ELBO_NSI_F102	FALSE	High	Master Protein	A0A1C1A462	Uncharacterized	Uncharacterized protein OS=Paenibacillus pectinilyticus OX=512399 GN=A8709_14730 PE=4 SV=1	0.005	FALSE	0.885	1	1	1	0	1	485	53.4	8.07	0	1				Pf01547			A0A1C1A462		High	1	Uncharacterized protein	Paenibacillus pectinilyticus	Other	Bacteria	Bacteria
S. marcescens	ELBO_NSI_F102	FALSE	Medium	Master Protein	A0A8I1IRA0	Uncharacterized	Uncharacterized protein OS=Paenibacillus polymyxa OX=1406 GN=JDW19_00120 PE=4 SV=1	0.013	FALSE	0.477	5	1	1	0	1	437	49.6	4.83	2.54	1							A0A8I1IRA0		Medium	1	Uncharacterized protein	Paenibacillus polymyxa	Other	Bacteria	Bacteria
S. marcescens	ELBO_NSI_F102	FALSE	High	Master Protein	A0A3N9P2D6	Uncharacterized	Uncharacterized protein OS=Paenibacillus sp. 7197 OX=1850366 GN=EH198_16320 PE=4 SV=1	0.006	FALSE	0.737	8	1	3	0	1	111	12.6	9.23	6.97	1							A0A3N9P2D6		Medium	1	Uncharacterized protein	Paenibacillus sp. 7197	Other	Bacteria	Bacteria
S. marcescens	ELBO_NSI_F102	FALSE	Medium	Master Protein	A0A7X3IEV1	Uncharacterized	Uncharacterized protein OS=Paenibacillus sp. HJL G12 OX=2691084 GN=GRF59_00975 PE=4 SV=1	0.01	FALSE	0.493	6	1	1	1	1	281	32.2	5.4	1.99	1							A0A7X3IEV1		Medium	1	Uncharacterized protein	Paenibacillus sp. HJL G12	Other	Bacteria	Bacteria
S. marcescens	ELBO_NSI_F102	FALSE	High	Master Protein	A0A0Q9N2W6	Uncharacterized	Uncharacterized protein OS=Paenibacillus sp. Soil750 OX=1736398 GN=ASL11_17115 PE=4 SV=1	0	FALSE	1.901	12	1	4	1	1	92	10.2	4.7	8.65	1							A0A0Q9N2W6		High	1	Uncharacterized protein	Paenibacillus sp. Soil750	Other	Bacteria	Bacteria
S. marcescens	ELBO_NSI_F102	FALSE	High	Master Protein	A0A379GIJ2	Uncharacterized	Uncharacterized protein OS=Proteus mirabilis OX=584 GN=NCTC11938_05067 PE=4 SV=1	0.006	FALSE	0.715	10	1	1	0	1	297	34.6	4.54	0	1							A0A379GIJ2		High	1	Uncharacterized protein	Proteus mirabilis	Other	Bacteria	Bacteria
S. marcescens	ELBO_NSI_F102	FALSE	High	Master Protein	A0A542C7Z8	Uncharacterized	Uncharacterized protein DUF3313 OS=Serratia marcescens OX=615 GN=FHU12_4598 PE=4 SV=1	0	FALSE	3.913	7	1	2	0	1	223	24.3	9.13	5.53	1				Pf11769			A0A542C7Z8		High	1	Uncharacterized protein DUF3313	Serratia marcescens	Serratia	Bacteria	Bacteria
S. marcescens	ELBO_NSI_F102	FALSE	High	Master Protein	A0A0G3SNK6	Uncharacterized	Uncharacterized protein OS=Serratia marcescens OX=615 GN=AN695_0208190 PE=4 SV=1	0	FALSE	2.505	4	1	2	0	1	354	38.3	9.09	4.02	1				Pf13360			A0A0G3SNK6		High	1	Uncharacterized protein	Serratia marcescens	Serratia	Bacteria	Bacteria
S. marcescens	ELBO_NSI_F102	FALSE	High	Master Protein	A0A0P0Q8Y7	Uncharacterized	Uncharacterized protein OS=Serratia marcescens OX=615 GN=AR325_02200 PE=4 SV=1	0	FALSE	12.802	16	2	4	0	2	239	26	9.13	13.65	2				Pf11254		66716960	A0A0P0Q8Y7		High	1	Uncharacterized protein	Serratia marcescens	Serratia	Bacteria	Bacteria
S. marcescens	ELBO_NSI_F102	FALSE	High	Master Protein	A0A0P0QJ93	Uncharacterized	Uncharacterized protein OS=Serratia marcescens OX=615 GN=AR325_24680 PE=3 SV=1	0	FALSE	13.585	18	1	8	0	1	101	10.8	6.11	33.17	1		plasma membrane;other membranes	translation activity	Pf05957, Pf19029	[GO:0005886]; GO:0016020; GO:0071944; GO:0110165; GO:0005575 [GO:0016021]; GO:0031224; GO:0110165; GO:0016020; GO:0005575 [GO:0043022]; GO:0043021; GO:0044877; GO:0005488; GO:0003674		A0A0P0QJ93		High	1	Uncharacterized protein	Serratia marcescens	Serratia	Bacteria	Bacteria
S. marcescens	ELBO_NSI_F102	FALSE	High	Master Protein	A0A7I0PTD2	Uncharacterized	Uncharacterized protein OS=Serratia marcescens OX=615 GN=E4655_09065 PE=4 SV=1	0.001	FALSE	1.259	13	1	1	0	1	134	15.3	9.36	4.77	1							A0A7I0PTD2		High	1	Uncharacterized protein	Serratia marcescens	Serratia	Bacteria	Bacteria
S. marcescens	ELBO_NSI_F102	FALSE	High	Master Protein	A0A6M5HW56	Uncharacterized	Uncharacterized protein OS=Serratia marcescens OX=615 GN=HMI62_14620 PE=4 SV=1	0	FALSE	7.823	14	1	2	0	1	119	12.9	8.85	8	1				Pf13995			A0A6M5HW56		High	1	Uncharacterized protein	Serratia marcescens	Serratia	Bacteria	Bacteria
S. marcescens	ELBO_NSI_F102	FALSE	High	Master Protein	A0A2S4XD88	Uncharacterized	Uncharacterized protein OS=Serratia marcescens OX=615 GN=HP475_11025 PE=4 SV=1	0	FALSE	3.984	20	1	1	0	1	69	7.5	5.73	2.19	1							A0A2S4XD88		High	1	Uncharacterized protein	Serratia marcescens	Serratia	Bacteria	Bacteria
S. marcescens	ELBO_NSI_F102	FALSE	High	Master Protein	A0A8D6QSK2	Uncharacterized	Uncharacterized protein OS=Serratia marcescens OX=615 GN=SMGES_02490 PE=4 SV=1	0	FALSE	13.89	7	2	10	0	2	410	44.4	7.72	41.95	2							A0A8D6QSK2		High	1	Uncharacterized protein	Serratia marcescens	Serratia	Bacteria	Bacteria
S. marcescens	ELBO_NSI_F102	FALSE	High	Master Protein	A0A8D6QYJ5	Uncharacterized	Uncharacterized protein OS=Serratia marcescens OX=615 GN=SMGES_51440 PE=4 SV=1	0.003	FALSE	1.019	27	1	1	0	1	96	11	4.84	2.76	1							A0A8D6QYJ5		High	1	Uncharacterized protein	Serratia marcescens	Serratia	Bacteria	Bacteria
M. luteus	ELBO_NSI_F105	FALSE	Medium	Master Protein	D3FB19	Uncharacterized	Uncharacterized protein OS=Conexibacter woesei (strain DSM 14684 / CIP 108061 / JCM 11494 / NBRC 100937 / ID131577) OX=469383 GN=Cwoe_4798 PE=4 SV=1	0.018	FALSE	0.744	15	1	1	1	1	149	16.7	11.68	0	1							cwo:Cwoe_4798; D3FB19		High	1	Uncharacterized protein	Conexibacter woesei (strain DSM 14684 / CIP 108061 / JCM 11494 / NBRC 100937 / ID131577)	Other	Bacteria	Bacteria
M. luteus	ELBO_NSI_F105	FALSE	Medium	Master Protein	A0A7X5MPI8	Uncharacterized	Uncharacterized protein OS=Enterobacter agglomerans OX=549 GN=GQQ15_16955 PE=4 SV=1	0.014	FALSE	0.807	2	1	1	1	1	486	53.3	4.98	0	1							A0A7X5MPI8		High	1	Uncharacterized protein	Enterobacter agglomerans	Other	Bacteria	Bacteria
M. luteus	ELBO_NSI_F105	FALSE	Medium	Master Protein	A0A163W255	Uncharacterized	Uncharacterized protein OS=Paenibacillus elgii OX=189691 GN=AV654_25030 PE=3 SV=1	0.033	FALSE	0.539	1	1	1	0	1	1610	181.7	5.68	2.06	1	other metabolic processes		other molecular function	Pf00501, Pf00550, Pf00668, Pf13193	[GO:0003824]; GO:0003674 [GO:0017000]; GO:0016999; GO:0044249; GO:0008152; GO:0009058; GO:0044237; GO:0008150; GO:0009987 [GO:0031177]; GO:0019842; GO:0033218; GO:0072341; GO:0036094; GO:0005488; GO:0003674 [GO:1901576]; GO:0009058; GO:0071704; GO:0008152; GO:0008150		A0A163W255		High	1	Uncharacterized protein	Paenibacillus elgii	Other	Bacteria	Bacteria
M. luteus	ELBO_NSI_F105	FALSE	Medium	Master Protein	A0A1R1AX18	Uncharacterized	Uncharacterized protein OS=Paenibacillus lautus OX=1401 GN=BK123_23295 PE=4 SV=1	0.034	FALSE	0.505	2	1	5	1	1	878	95.3	5.63	9.63	1							A0A1R1AX18		High	1	Uncharacterized protein	Paenibacillus lautus	Other	Bacteria	Bacteria
M. luteus	ELBO_NSI_F105	FALSE	Medium	Master Protein	A0A6C0G108	Uncharacterized	Uncharacterized protein OS=Paenibacillus lycopersici OX=2704462 GN=GXP70_16180 PE=4 SV=1	0.013	FALSE	0.956	19	1	2	1	1	58	6.6	5.31	4.38	1							A0A6C0G108; plyc:GXP70_16180		High	1	Uncharacterized protein	Paenibacillus lycopersici	Other	Bacteria	Bacteria
M. luteus	ELBO_NSI_F105	FALSE	High	Master Protein	A0A1R1AED9	Uncharacterized	Uncharacterized protein OS=Paenibacillus sp. FSL A5-0031 OX=1920420 GN=BK120_12560 PE=4 SV=1	0.003	FALSE	1.703	4	1	1	1	1	526	59.2	9.36	2.41	1		other membranes		Pf01943	[GO:0016021]; GO:0031224; GO:0110165; GO:0016020; GO:0005575		A0A1R1AED9		High	1	Uncharacterized protein	Paenibacillus sp. FSL A5-0031	Other	Bacteria	Bacteria
M. luteus	ELBO_NSI_F105	FALSE	Medium	Master Protein	A0A2M9MN17	Uncharacterized	Uncharacterized protein OS=Paenibacillus sp. GM2FR OX=2059268 GN=PAEVO_52630 PE=4 SV=1	0.026	FALSE	0.603	8	1	3	0	1	124	14.6	4.59	0	1							A0A2M9MN17		High	1	Uncharacterized protein	Paenibacillus sp. GM2FR	Other	Bacteria	Bacteria
M. luteus	ELBO_NSI_F105	FALSE	Medium	Master Protein	A0A0Q9L8R9	Uncharacterized	Uncharacterized protein OS=Paenibacillus sp. Soil724D2 OX=1736392 GN=ASG85_26715 PE=3 SV=1	0.018	FALSE	0.706	6	1	1	0	1	441	50	8.97	0	1	RNA metabolism OR transcription;other metabolic processes;other biological processes		nucleic acid binding activity;other molecular function	Pf00309, Pf04552, Pf04963	[GO:0001216]; GO:0003700; GO:0045893; GO:0140110; GO:0006355; GO:1903508; GO:0003674; GO:0010468; GO:1903506; GO:1902680; GO:0060255; GO:2001141; GO:0010557; GO:0031328; GO:0051254; GO:0019222; GO:0010556; GO:0031326; GO:0051252; GO:0009891; GO:0010604; GO:0031325; GO:0045935; GO:0050789; GO:0009889; GO:0031323; GO:0019219; GO:0009893; GO:0048522; GO:0051173; GO:0065007; GO:0050794; GO:0051171; G…		A0A0Q9L8R9		High	1	Uncharacterized protein	Paenibacillus sp. Soil724D2	Other	Bacteria	Bacteria
M. luteus	ELBO_NSI_F105	FALSE	Medium	Master Protein	A0A7X3CM38	Uncharacterized	Uncharacterized protein OS=Paenibacillus woosongensis OX=307580 GN=GNP95_01935 PE=4 SV=1	0.035	FALSE	0.471	13	1	1	1	1	141	14.9	10.21	2.18	1		other membranes			[GO:0016021]; GO:0031224; GO:0110165; GO:0016020; GO:0005575		A0A7X3CM38		Medium	1	Uncharacterized protein	Paenibacillus woosongensis	Other	Bacteria	Bacteria
M. luteus	ELBO_NSI_F105	FALSE	High	Master Protein	A0A1G6K6X1	Uncharacterized	Uncharacterized protein YjbI, contains pentapeptide repeats OS=Paenibacillus sp. CF095 OX=1881033 GN=SAMN05428987_0533 PE=4 SV=1	0.002	FALSE	2.748	6	1	17	1	1	284	31.1	7.66	43.24	1				Pf00805			A0A1G6K6X1		High	1	Uncharacterized protein YjbI, contains pentapeptide repeats	Paenibacillus sp. CF095	Other	Bacteria	Bacteria
Control	ELBO_NSI_F069	FALSE	High	Master Protein	A0A6P3UF13	Uncharacterized	uncharacterized protein LOC100643020 OS=Bombus terrestris OX=30195 GN=LOC100643020 PE=3 SV=1	0	FALSE	127.939	11	20	38	6	20	2685	311.6	6.57	124.37	20		other membranes	other molecular function	Pf01433, Pf11838, Pf17900	[GO:0008237]; GO:0008233; GO:0016787; GO:0140096; GO:0003824; GO:0003674 [GO:0008270]; GO:0046914; GO:0046872; GO:0043169; GO:0043167; GO:0005488; GO:0003674 [GO:0016021]; GO:0031224; GO:0110165; GO:0016020; GO:0005575		A0A6P3UF13; bter:100643020	LOC100643020	High	1	uncharacterized protein LOC100643020	Bombus terrestris	Bombus	Bombus	Bombus
Control	ELBO_NSI_F069	FALSE	High	Master Protein	A0A6P3D623	Uncharacterized	uncharacterized protein LOC100643149 OS=Bombus terrestris OX=30195 GN=LOC100643149 PE=4 SV=1	0	FALSE	299.532	67	16	512	11	13	327	36.9	4.61	2043.6	16						100643149	A0A6P3D623; bter:100643149	LOC100643149	High	1	uncharacterized protein LOC100643149	Bombus terrestris	Bombus	Bombus	Bombus
Control	ELBO_NSI_F069	FALSE	High	Master Protein	A0A6P3DE32	Uncharacterized	uncharacterized protein LOC100643624 OS=Bombus terrestris OX=30195 GN=LOC100643624 PE=4 SV=1	0	FALSE	34.261	27	6	12	2	6	358	39	7.64	39.44	6		other membranes	other molecular function	Pf08240, Pf16912	[GO:0008270]; GO:0046914; GO:0046872; GO:0043169; GO:0043167; GO:0005488; GO:0003674 [GO:0016021]; GO:0031224; GO:0110165; GO:0016020; GO:0005575 [GO:0016491]; GO:0003824; GO:0003674	100643624	A0A6P3DE32; bter:100643624	LOC100643624	High	1	uncharacterized protein LOC100643624	Bombus terrestris	Bombus	Bombus	Bombus
Control	ELBO_NSI_F069	FALSE	High	Master Protein	A0A6P3DET5	Uncharacterized	uncharacterized protein LOC100644101 OS=Bombus terrestris OX=30195 GN=LOC100644101 PE=4 SV=1	0	FALSE	2.984	10	1	1	1	1	155	17.4	10.15	2.97	1						100644101	A0A6P3DET5; bter:100644101	LOC100644101	High	1	uncharacterized protein LOC100644101	Bombus terrestris	Bombus	Bombus	Bombus
Control	ELBO_NSI_F069	FALSE	High	Master Protein	A0A6P3D4Q0	Uncharacterized	uncharacterized protein LOC100644429 isoform X1 OS=Bombus terrestris OX=30195 GN=LOC100644429 PE=4 SV=1	0	FALSE	119.027	37	7	57	5	6	365	41.2	4.84	197.71	7							A0A6P3D4Q0	LOC100644429	High	1	uncharacterized protein LOC100644429 isoform X1	Bombus terrestris	Bombus	Bombus	Bombus
Control	ELBO_NSI_F069	FALSE	High	Master Protein	A0A6P3DMA2	Uncharacterized	uncharacterized protein LOC100644470 OS=Bombus terrestris OX=30195 GN=LOC100644470 PE=3 SV=1	0	FALSE	59.288	32	10	14	6	10	385	43.3	8.28	47.58	10			other molecular function	Pf01408, Pf02894	[GO:0000166]; GO:0036094; GO:1901265; GO:0005488; GO:0097159; GO:1901363; GO:0003674	100644470	A0A6P3DMA2; bter:100644470	LOC100644470	High	1	uncharacterized protein LOC100644470	Bombus terrestris	Bombus	Bombus	Bombus
Control	ELBO_NSI_F069	FALSE	High	Master Protein	A0A6P3D4U2	Uncharacterized	uncharacterized protein LOC100644592 OS=Bombus terrestris OX=30195 GN=LOC100644592 PE=4 SV=1	0	FALSE	3.573	13	1	2	0	1	168	18.4	8.06	0	1						100644592	A0A6P3D4U2; bter:100644592	LOC100644592	High	1	uncharacterized protein LOC100644592	Bombus terrestris	Bombus	Bombus	Bombus
Control	ELBO_NSI_F069	FALSE	High	Master Protein	A0A6P3D570	Uncharacterized	uncharacterized protein LOC100644671 OS=Bombus terrestris OX=30195 GN=LOC100644671 PE=4 SV=1	0	FALSE	42.998	8	3	6	2	3	647	73.7	6.39	30.81	3		other membranes			[GO:0016021]; GO:0031224; GO:0110165; GO:0016020; GO:0005575	100644671	A0A6P3D570; bter:100644671	LOC100644671	High	1	uncharacterized protein LOC100644671	Bombus terrestris	Bombus	Bombus	Bombus
Control	ELBO_NSI_F069	FALSE	High	Master Protein	A0A6P3DBZ7	Uncharacterized	uncharacterized protein LOC100644683 OS=Bombus terrestris OX=30195 GN=LOC100644683 PE=4 SV=1	0	FALSE	61.139	8	8	21	2	8	1130	128.1	8.25	70.19	8			other molecular function	Pf00135	[GO:0052689]; GO:0016788; GO:0016787; GO:0003824; GO:0003674		A0A6P3DBZ7; bter:100644683	LOC100644683	High	1	uncharacterized protein LOC100644683	Bombus terrestris	Bombus	Bombus	Bombus
Control	ELBO_NSI_F069	FALSE	High	Master Protein	A0A6P3U7Q3	Uncharacterized	uncharacterized protein LOC100644917 isoform X2 OS=Bombus terrestris OX=30195 GN=LOC100644917 PE=4 SV=1	0	FALSE	165.654	26	24	44	0	3	1274	145.8	7.8	165.2	24	transport		transporter activity	Pf01347	[GO:0005319]; GO:0005215; GO:0006869; GO:0003674; GO:0071702; GO:0010876; GO:0006810; GO:0033036; GO:0051234; GO:0051179; GO:0008150	100644917	A0A6P3U7Q3	LOC100644917	High	1	uncharacterized protein LOC100644917 isoform X2	Bombus terrestris	Bombus	Bombus	Bombus
Control	ELBO_NSI_F069	FALSE	High	Master Protein	A0A6P3D715	Uncharacterized	uncharacterized protein LOC100644923 isoform X1 OS=Bombus terrestris OX=30195 GN=LOC100644923 PE=4 SV=1	0	FALSE	38.194	6	7	11	0	7	2339	263.1	6.23	30.97	7	transport	non-structural extracellular;other membranes	other molecular function	Pf00024, Pf00051, Pf00057, Pf00059, Pf00089, Pf00530, Pf01607	[GO:0004252]; GO:0004175; GO:0008236; GO:0008233; GO:0017171; GO:0016787; GO:0140096; GO:0003824; GO:0003674 [GO:0005044]; GO:0038024; GO:0003674; GO:0006897; GO:0016192; GO:0006810; GO:0051234; GO:0051179; GO:0008150 [GO:0005576]; GO:0110165; GO:0005575 [GO:0008061]; GO:0097367; GO:0005488; GO:0003674 [GO:0016020]; GO:0110165; GO:0005575	100644923	A0A6P3D715; bter:100644923	LOC100644923	High	1	uncharacterized protein LOC100644923 isoform X1	Bombus terrestris	Bombus	Bombus	Bombus
Control	ELBO_NSI_F069	FALSE	High	Master Protein	A0A6P3DBI9	Uncharacterized	uncharacterized protein LOC100644966 OS=Bombus terrestris OX=30195 GN=LOC100644966 PE=4 SV=1	0	FALSE	42.078	34	2	21	2	2	100	11.1	6.68	30.75	2						100644966	A0A6P3DBI9; bter:100644966	LOC100644966	High	1	uncharacterized protein LOC100644966	Bombus terrestris	Bombus	Bombus	Bombus
Control	ELBO_NSI_F069	FALSE	Medium	Master Protein	A0A6P3UEB6	Uncharacterized	uncharacterized protein LOC100645158 OS=Bombus terrestris OX=30195 GN=LOC100645158 PE=4 SV=1	0.026	FALSE	0.534	10	1	1	1	1	224	26.5	9.66	2.05	1						100645158	A0A6P3UEB6; bter:100645158	LOC100645158	High	1	uncharacterized protein LOC100645158	Bombus terrestris	Bombus	Bombus	Bombus
Control	ELBO_NSI_F069	FALSE	High	Master Protein	A0A6P3DC59	Uncharacterized	uncharacterized protein LOC100645203 OS=Bombus terrestris OX=30195 GN=LOC100645203 PE=4 SV=1	0	FALSE	62.777	64	7	18	7	7	137	14.9	5.47	76.94	7		non-structural extracellular	other molecular function	Pf01395	[GO:0005549]; GO:0005488; GO:0003674 [GO:0005576]; GO:0110165; GO:0005575	100645203	A0A6P3DC59; bter:100645203	LOC100645203	High	1	uncharacterized protein LOC100645203	Bombus terrestris	Bombus	Bombus	Bombus
Control	ELBO_NSI_F069	FALSE	High	Master Protein	A0A6P3UB89	Uncharacterized	uncharacterized protein LOC100646009 OS=Bombus terrestris OX=30195 GN=LOC100646009 PE=4 SV=1	0	FALSE	34.53	18	5	10	1	5	435	49.3	6.93	27.91	5	other metabolic processes			Pf00043, Pf13417	[GO:0006749]; GO:0006518; GO:0006575; GO:0006790; GO:0043603; GO:1901564; GO:0044237; GO:0034641; GO:0006807; GO:0071704; GO:0008152; GO:0009987; GO:0008150	100646009	A0A6P3UB89; bter:100646009	LOC100646009	High	1	uncharacterized protein LOC100646009	Bombus terrestris	Bombus	Bombus	Bombus
Control	ELBO_NSI_F069	FALSE	High	Master Protein	A0A6P3DDT4	Uncharacterized	uncharacterized protein LOC100646544 OS=Bombus terrestris OX=30195 GN=LOC100646544 PE=4 SV=1	0	FALSE	16.023	19	2	7	2	2	136	15.6	5.64	18.51	2		non-structural extracellular	other molecular function	Pf01395	[GO:0005549]; GO:0005488; GO:0003674 [GO:0005576]; GO:0110165; GO:0005575	100646544	A0A6P3DDT4; bter:100646544	LOC100646544	High	1	uncharacterized protein LOC100646544	Bombus terrestris	Bombus	Bombus	Bombus
Control	ELBO_NSI_F069	FALSE	High	Master Protein	A0A6P3DFP4	Uncharacterized	uncharacterized protein LOC100646546 OS=Bombus terrestris OX=30195 GN=LOC100646546 PE=4 SV=1	0	FALSE	19.985	18	3	7	3	3	242	27.4	5.63	21.32	3				Pf06585		100646546	A0A6P3DFP4; bter:100646546	LOC100646546	High	1	uncharacterized protein LOC100646546	Bombus terrestris	Bombus	Bombus	Bombus
Control	ELBO_NSI_F069	FALSE	High	Master Protein	A0A6P3D5W0	Uncharacterized	uncharacterized protein LOC100646617 OS=Bombus terrestris OX=30195 GN=LOC100646617 PE=4 SV=1	0	FALSE	9.185	10	1	1	1	1	200	22.2	5.57	4.25	1				Pf15998		100646617	A0A6P3D5W0; bter:100646617	LOC100646617	High	1	uncharacterized protein LOC100646617	Bombus terrestris	Bombus	Bombus	Bombus
Control	ELBO_NSI_F069	FALSE	High	Master Protein	A0A6P3D7N4	Uncharacterized	uncharacterized protein LOC100647287 OS=Bombus terrestris OX=30195 GN=LOC100647287 PE=4 SV=1	0	FALSE	185.91	10	37	59	8	32	4334	495.2	6.73	186.86	37	transport		transporter activity	Pf00094, Pf01347, Pf06448, Pf09172	[GO:0005319]; GO:0005215; GO:0006869; GO:0003674; GO:0071702; GO:0010876; GO:0006810; GO:0033036; GO:0051234; GO:0051179; GO:0008150	100647287	A0A6P3D7N4; bter:100647287	LOC100647287	High	1	uncharacterized protein LOC100647287	Bombus terrestris	Bombus	Bombus	Bombus
Control	ELBO_NSI_F069	FALSE	High	Master Protein	A0A6P3DA51	Uncharacterized	uncharacterized protein LOC100647299 OS=Bombus terrestris OX=30195 GN=LOC100647299 PE=3 SV=1	0	FALSE	13.085	3	1	2	1	1	468	52.6	7.87	7.5	1		other membranes	other molecular function	Pf03227, Pf08238	[GO:0016021]; GO:0031224; GO:0110165; GO:0016020; GO:0005575 [GO:0016671]; GO:0016667; GO:0016491; GO:0003824; GO:0003674	100647299	A0A6P3DA51; bter:100647299	LOC100647299	High	1	uncharacterized protein LOC100647299	Bombus terrestris	Bombus	Bombus	Bombus
Control	ELBO_NSI_F069	FALSE	High	Master Protein	A0A6P3D7U9	Uncharacterized	uncharacterized protein LOC100647415 isoform X2 OS=Bombus terrestris OX=30195 GN=LOC100647415 PE=4 SV=1	0	FALSE	77.261	24	10	25	0	5	644	75.2	7.68	85.61	10				Pf16061		100647415	A0A6P3D7U9; bter:100647415	LOC100647415	High	1	uncharacterized protein LOC100647415 isoform X2	Bombus terrestris	Bombus	Bombus	Bombus
Control	ELBO_NSI_F069	FALSE	High	Master Protein	A0A6P3DC67	Uncharacterized	uncharacterized protein LOC100647540 OS=Bombus terrestris OX=30195 GN=LOC100647540 PE=4 SV=1	0	FALSE	25.365	36	3	9	1	1	135	15.1	5.54	30.45	3		non-structural extracellular	other molecular function	Pf01395	[GO:0005549]; GO:0005488; GO:0003674 [GO:0005576]; GO:0110165; GO:0005575	100647540	A0A6P3DC67; bter:100647540	LOC100647540	High	1	uncharacterized protein LOC100647540	Bombus terrestris	Bombus	Bombus	Bombus
Control	ELBO_NSI_F069	FALSE	High	Master Protein	A0A6P3UG07	Uncharacterized	uncharacterized protein LOC100647796 OS=Bombus terrestris OX=30195 GN=LOC100647796 PE=4 SV=1	0	FALSE	149.838	76	12	571	2	12	193	21.4	5.67	2665.94	12	transport	non-structural extracellular	other molecular function	Pf07464	[GO:0005576]; GO:0110165; GO:0005575 [GO:0006869]; GO:0071702; GO:0010876; GO:0006810; GO:0033036; GO:0051234; GO:0051179; GO:0008150 [GO:0008289]; GO:0005488; GO:0003674	100647796	A0A6P3UG07; bter:100647796	LOC100647796	High	1	uncharacterized protein LOC100647796	Bombus terrestris	Bombus	Bombus	Bombus
Control	ELBO_NSI_F069	FALSE	High	Master Protein	A0A6P5IAH6	Uncharacterized	uncharacterized protein LOC100648602 OS=Bombus terrestris OX=30195 GN=LOC100648602 PE=3 SV=1	0	FALSE	197.596	32	20	112	11	11	877	98.2	6.01	412.43	20	other biological processes	non-structural extracellular	enzyme regulator activity	Pf00079	[GO:0004867]; GO:0004866; GO:0030414; GO:0061135; GO:0010951; GO:0004857; GO:0061134; GO:0052548; GO:0010466; GO:0030234; GO:0043086; GO:0052547; GO:0045861; GO:0051346; GO:0098772; GO:0050790; GO:0044092; GO:0030162; GO:0051336; GO:0032269; GO:0003674; GO:0065009; GO:0051246; GO:0031324; GO:0032268; GO:0051248; GO:0065007; GO:0051171; GO:0060255; GO:0080090; GO:0009892; GO:0031323; GO:0048523; G…		A0A6P5IAH6; bter:100648602	LOC100648602	High	1	uncharacterized protein LOC100648602	Bombus terrestris	Bombus	Bombus	Bombus
Control	ELBO_NSI_F069	FALSE	High	Master Protein	A0A6P3DM04	Uncharacterized	uncharacterized protein LOC100649983 OS=Bombus terrestris OX=30195 GN=LOC100649983 PE=4 SV=1	0	FALSE	3.808	10	1	1	1	1	135	15.2	9.2	3.78	1						100649983	A0A6P3DM04; bter:100649983	LOC100649983	High	1	uncharacterized protein LOC100649983	Bombus terrestris	Bombus	Bombus	Bombus
Control	ELBO_NSI_F069	FALSE	High	Master Protein	A0A6P5HQ23	Uncharacterized	uncharacterized protein LOC100650078 OS=Bombus terrestris OX=30195 GN=LOC100650078 PE=4 SV=1	0	FALSE	12.252	12	2	3	1	2	220	25.6	9.48	6.62	2						100650078	A0A6P5HQ23; bter:100650078	LOC100650078	High	1	uncharacterized protein LOC100650078	Bombus terrestris	Bombus	Bombus	Bombus
Control	ELBO_NSI_F069	FALSE	High	Master Protein	A0A6P3DDV3	Uncharacterized	uncharacterized protein LOC100650085 OS=Bombus terrestris OX=30195 GN=LOC100650085 PE=4 SV=1	0	FALSE	9.146	24	2	2	2	2	136	15.5	4.55	8.09	2		non-structural extracellular	other molecular function	Pf01395	[GO:0005549]; GO:0005488; GO:0003674 [GO:0005576]; GO:0110165; GO:0005575	100650085	A0A6P3DDV3; bter:100650085	LOC100650085	High	1	uncharacterized protein LOC100650085	Bombus terrestris	Bombus	Bombus	Bombus
Control	ELBO_NSI_F069	FALSE	High	Master Protein	A0A6P3DGM8	Uncharacterized	uncharacterized protein LOC100650343 isoform X1 OS=Bombus terrestris OX=30195 GN=LOC100650343 PE=4 SV=1	0.001	FALSE	1.755	11	1	1	0	1	225	24.8	7.75	1.8	1						100650343	A0A6P3DGM8; bter:100650343	LOC100650343	High	1	uncharacterized protein LOC100650343 isoform X1	Bombus terrestris	Bombus	Bombus	Bombus
Control	ELBO_NSI_F069	FALSE	High	Master Protein	A0A6P3DC52	Uncharacterized	uncharacterized protein LOC100650483 OS=Bombus terrestris OX=30195 GN=LOC100650483 PE=4 SV=1	0	FALSE	4.731	5	1	1	0	1	316	35	8.7	3.74	1		other membranes			[GO:0016021]; GO:0031224; GO:0110165; GO:0016020; GO:0005575	100650483	A0A6P3DC52; bter:100650483	LOC100650483	High	1	uncharacterized protein LOC100650483	Bombus terrestris	Bombus	Bombus	Bombus
Control	ELBO_NSI_F069	FALSE	High	Master Protein	A0A6P3DG29	Uncharacterized	uncharacterized protein LOC100650789 OS=Bombus terrestris OX=30195 GN=LOC100650789 PE=4 SV=1	0	FALSE	74.65	48	4	28	1	1	129	13.8	8.35	91.4	4						100650789	A0A6P3DG29; bter:100650789	LOC100650789	High	1	uncharacterized protein LOC100650789	Bombus terrestris	Bombus	Bombus	Bombus
Control	ELBO_NSI_F069	FALSE	High	Master Protein	A0A6P5HRU2	Uncharacterized	uncharacterized protein LOC100651249 OS=Bombus terrestris OX=30195 GN=LOC100651249 PE=4 SV=1	0	FALSE	12.457	6	2	2	0	2	1099	126	5.57	8.74	2				Pf06757			A0A6P5HRU2; bter:100651249	LOC100651249	High	1	uncharacterized protein LOC100651249	Bombus terrestris	Bombus	Bombus	Bombus
Control	ELBO_NSI_F069	FALSE	High	Master Protein	A0A6P3DUZ1	Uncharacterized	uncharacterized protein LOC100740414 OS=Bombus impatiens OX=132113 GN=LOC100740414 PE=4 SV=1	0	FALSE	49.061	17	3	20	1	1	328	37	4.72	87.02	3						100740414	A0A6P3DUZ1; bim:100740414	LOC100740414	High	1	uncharacterized protein LOC100740414	Bombus impatiens	Bombus	Bombus	Bombus
Control	ELBO_NSI_F069	FALSE	High	Master Protein	A0A6P3UZ21	Uncharacterized	uncharacterized protein LOC100745545 isoform X2 OS=Bombus impatiens OX=132113 GN=LOC100745545 PE=4 SV=1	0	FALSE	42.25	14	6	14	0	1	644	75.2	7.12	45.93	6				Pf16061		100745545	A0A6P3UZ21	LOC100745545	High	1	uncharacterized protein LOC100745545 isoform X2	Bombus impatiens	Bombus	Bombus	Bombus
Control	ELBO_NSI_F069	FALSE	High	Master Protein	A0A6P8LSD1	Uncharacterized	uncharacterized protein LOC100747509 OS=Bombus impatiens OX=132113 GN=LOC100747509 PE=4 SV=1	0	FALSE	19.684	14	3	6	0	1	328	36.1	6.34	21.94	3		non-structural extracellular	other molecular function	Pf01395	[GO:0005549]; GO:0005488; GO:0003674 [GO:0005576]; GO:0110165; GO:0005575		A0A6P8LSD1	LOC100747509	High	1	uncharacterized protein LOC100747509	Bombus impatiens	Bombus	Bombus	Bombus
Control	ELBO_NSI_F069	FALSE	High	Master Protein	A0A6P3U335	Uncharacterized	uncharacterized protein LOC105665627 OS=Bombus terrestris OX=30195 GN=LOC105665627 PE=4 SV=1	0	FALSE	34.164	27	5	19	4	5	249	28.4	9.47	59.15	5				Pf06757		105665627	A0A6P3U335; bter:105665627	LOC105665627	High	1	uncharacterized protein LOC105665627	Bombus terrestris	Bombus	Bombus	Bombus
Control	ELBO_NSI_F069	FALSE	High	Master Protein	A0A6P3TN90	Uncharacterized	uncharacterized protein LOC105665776 OS=Bombus terrestris OX=30195 GN=LOC105665776 PE=4 SV=1	0	FALSE	3.802	16	3	3	0	3	189	20.8	6.99	7.68	3				Pf16033		105665776	A0A6P3TN90; bter:105665776	LOC105665776	High	1	uncharacterized protein LOC105665776	Bombus terrestris	Bombus	Bombus	Bombus
Control	ELBO_NSI_F069	FALSE	High	Master Protein	A0A6P3UAY4	Uncharacterized	uncharacterized protein LOC105666492 isoform X1 OS=Bombus terrestris OX=30195 GN=LOC105666492 PE=4 SV=1	0	FALSE	14.365	22	2	7	0	2	161	16.7	6.77	24.95	2				Pf00386		105666492	A0A6P3UAY4; bter:105666492	LOC105666492	High	1	uncharacterized protein LOC105666492 isoform X1	Bombus terrestris	Bombus	Bombus	Bombus
Control	ELBO_NSI_F069	FALSE	High	Master Protein	A0A6P3UIL8	Uncharacterized	uncharacterized protein LOC105667096 OS=Bombus terrestris OX=30195 GN=LOC105667096 PE=4 SV=1	0	FALSE	12.031	12	1	3	1	1	143	15.7	8.47	13.41	1						105667096	A0A6P3UIL8; bter:105667096	LOC105667096	High	1	uncharacterized protein LOC105667096	Bombus terrestris	Bombus	Bombus	Bombus
Control	ELBO_NSI_F069	FALSE	High	Master Protein	A0A6P5IEZ6	Uncharacterized	uncharacterized protein LOC110119181 isoform X1 OS=Bombus terrestris OX=30195 GN=LOC110119181 PE=4 SV=1	0	FALSE	27.928	17	4	8	0	4	339	37.4	6.35	28.3	4				Pf01156			A0A6P5IEZ6; bter:110119181	LOC110119181	High	1	uncharacterized protein LOC110119181 isoform X1	Bombus terrestris	Bombus	Bombus	Bombus
Control	ELBO_NSI_F069	FALSE	High	Master Protein	A0A6P5I8S0	Uncharacterized	uncharacterized protein LOC110120267 OS=Bombus terrestris OX=30195 GN=LOC110120267 PE=4 SV=1	0	FALSE	46.56	27	4	23	2	4	266	30.8	4.78	99.38	4							A0A6P5I8S0; bter:110120267	LOC110120267	High	1	uncharacterized protein LOC110120267	Bombus terrestris	Bombus	Bombus	Bombus
Control	ELBO_NSI_F069	FALSE	High	Master Protein	A0A6P8LGP6	Uncharacterized	uncharacterized protein LOC117204241 OS=Bombus bifarius OX=103933 GN=LOC117204241 PE=4 SV=1	0	FALSE	67.636	53	3	237	0	3	78	8.6	5.17	1078.26	3		non-structural extracellular	other molecular function	Pf01607	[GO:0005576]; GO:0110165; GO:0005575 [GO:0008061]; GO:0097367; GO:0005488; GO:0003674		A0A6P8LGP6	LOC117204241	High	1	uncharacterized protein LOC117204241	Bombus bifarius	Bombus	Bombus	Bombus
Control	ELBO_NSI_F069	FALSE	High	Master Protein	A0A6P8M140	Uncharacterized	uncharacterized protein LOC117206318 isoform X1 OS=Bombus bifarius OX=103933 GN=LOC117206318 PE=3 SV=1	0	FALSE	4.05	6	1	1	0	1	202	23	7.49	3.47	1				Pf08547			A0A6P8M140	LOC117206318	High	1	uncharacterized protein LOC117206318 isoform X1	Bombus bifarius	Bombus	Bombus	Bombus
Control	ELBO_NSI_F069	FALSE	High	Master Protein	A0A6P8MHY5	Uncharacterized	uncharacterized protein LOC117206785 isoform X2 OS=Bombus bifarius OX=103933 GN=LOC117206785 PE=4 SV=1	0	FALSE	4.555	8	2	2	0	2	244	24.8	4.84	3.67	2							A0A6P8MHY5	LOC117206785	High	1	uncharacterized protein LOC117206785 isoform X2	Bombus bifarius	Bombus	Bombus	Bombus
Control	ELBO_NSI_F069	FALSE	Medium	Master Protein	A0A6P8MP60	Uncharacterized	uncharacterized protein LOC117213937 isoform X3 OS=Bombus bifarius OX=103933 GN=LOC117213937 PE=4 SV=1	0.025	FALSE	0.597	1	1	1	0	1	1444	162.6	5.15	2.35	1	cell organization and biogenesis		enzyme regulator activity	Pf00018, Pf00621	[GO:0005085]; GO:0030695; GO:0060589; GO:0030234; GO:0098772; GO:0050790; GO:0003674; GO:0065009; GO:0065007; GO:0008150 [GO:0016043]; GO:0071840; GO:0009987; GO:0008150		A0A6P8MP60	LOC117213937	High	1	uncharacterized protein LOC117213937 isoform X3	Bombus bifarius	Bombus	Bombus	Bombus
Control	ELBO_NSI_F069	FALSE	High	Master Protein	A0A6P8N509	Uncharacterized	uncharacterized protein LOC117213955 OS=Bombus bifarius OX=103933 GN=LOC117213955 PE=4 SV=1	0	FALSE	7.927	19	2	2	0	2	135	14.6	5.69	6.35	2							A0A6P8N509	LOC117213955	High	1	uncharacterized protein LOC117213955	Bombus bifarius	Bombus	Bombus	Bombus
Control	ELBO_NSI_F069	FALSE	High	Master Protein	A0A6J3JUJ1	Uncharacterized	uncharacterized protein LOC117230536 OS=Bombus vosnesenskii OX=207650 GN=LOC117230536 PE=4 SV=1	0	FALSE	35.202	48	4	18	1	1	129	13.8	8.35	44.44	4							A0A6J3JUJ1	LOC117230536	High	1	uncharacterized protein LOC117230536	Bombus vosnesenskii	Bombus	Bombus	Bombus
Control	ELBO_NSI_F069	FALSE	High	Master Protein	A0A6J3K019	Uncharacterized	uncharacterized protein LOC117231791 OS=Bombus vosnesenskii OX=207650 GN=LOC117231791 PE=4 SV=1	0	FALSE	41.137	41	4	16	0	4	134	15.4	5.31	55.31	4							A0A6J3K019	LOC117231791	High	1	uncharacterized protein LOC117231791	Bombus vosnesenskii	Bombus	Bombus	Bombus
Control	ELBO_NSI_F072	FALSE	High	Master Protein	A0A6P3UF13	Uncharacterized	uncharacterized protein LOC100643020 OS=Bombus terrestris OX=30195 GN=LOC100643020 PE=3 SV=1	0	FALSE	17.9	2	5	13	2	5	2685	311.6	6.57	37.52	5		other membranes	other molecular function	Pf01433, Pf11838, Pf17900	[GO:0008237]; GO:0008233; GO:0016787; GO:0140096; GO:0003824; GO:0003674 [GO:0008270]; GO:0046914; GO:0046872; GO:0043169; GO:0043167; GO:0005488; GO:0003674 [GO:0016021]; GO:0031224; GO:0110165; GO:0016020; GO:0005575		A0A6P3UF13; bter:100643020	LOC100643020	High	1	uncharacterized protein LOC100643020	Bombus terrestris	Bombus	Bombus	Bombus
Control	ELBO_NSI_F072	FALSE	High	Master Protein	A0A6P3D623	Uncharacterized	uncharacterized protein LOC100643149 OS=Bombus terrestris OX=30195 GN=LOC100643149 PE=4 SV=1	0	FALSE	72.686	28	7	180	4	6	327	36.9	4.61	559.71	7						100643149	A0A6P3D623; bter:100643149	LOC100643149	High	1	uncharacterized protein LOC100643149	Bombus terrestris	Bombus	Bombus	Bombus
Control	ELBO_NSI_F072	FALSE	High	Master Protein	A0A6P3D4Q0	Uncharacterized	uncharacterized protein LOC100644429 isoform X1 OS=Bombus terrestris OX=30195 GN=LOC100644429 PE=4 SV=1	0	FALSE	10.36	7	2	6	1	1	365	41.2	4.84	8.15	2							A0A6P3D4Q0	LOC100644429	High	1	uncharacterized protein LOC100644429 isoform X1	Bombus terrestris	Bombus	Bombus	Bombus
Control	ELBO_NSI_F072	FALSE	High	Master Protein	A0A6P3D570	Uncharacterized	uncharacterized protein LOC100644671 OS=Bombus terrestris OX=30195 GN=LOC100644671 PE=4 SV=1	0	FALSE	5.452	4	1	1	1	1	647	73.7	6.39	4.67	1		other membranes			[GO:0016021]; GO:0031224; GO:0110165; GO:0016020; GO:0005575	100644671	A0A6P3D570; bter:100644671	LOC100644671	High	1	uncharacterized protein LOC100644671	Bombus terrestris	Bombus	Bombus	Bombus
Control	ELBO_NSI_F072	FALSE	High	Master Protein	A0A6P3DBZ7	Uncharacterized	uncharacterized protein LOC100644683 OS=Bombus terrestris OX=30195 GN=LOC100644683 PE=4 SV=1	0	FALSE	18.755	6	5	11	1	5	1130	128.1	8.25	35.96	5			other molecular function	Pf00135	[GO:0052689]; GO:0016788; GO:0016787; GO:0003824; GO:0003674		A0A6P3DBZ7; bter:100644683	LOC100644683	High	1	uncharacterized protein LOC100644683	Bombus terrestris	Bombus	Bombus	Bombus
Control	ELBO_NSI_F072	FALSE	High	Master Protein	A0A6P3TZP7	Uncharacterized	uncharacterized protein LOC100644923 isoform X3 OS=Bombus terrestris OX=30195 GN=LOC100644923 PE=4 SV=1	0	FALSE	10.891	2	2	3	0	2	1907	214.5	6.32	11.74	2	transport	non-structural extracellular;other membranes	other molecular function	Pf00024, Pf00051, Pf00057, Pf00059, Pf00089, Pf00530, Pf01607	[GO:0004252]; GO:0004175; GO:0008236; GO:0008233; GO:0017171; GO:0016787; GO:0140096; GO:0003824; GO:0003674 [GO:0005044]; GO:0038024; GO:0003674; GO:0006897; GO:0016192; GO:0006810; GO:0051234; GO:0051179; GO:0008150 [GO:0005576]; GO:0110165; GO:0005575 [GO:0008061]; GO:0097367; GO:0005488; GO:0003674 [GO:0016020]; GO:0110165; GO:0005575	100644923	A0A6P3TZP7	LOC100644923	High	1	uncharacterized protein LOC100644923 isoform X3	Bombus terrestris	Bombus	Bombus	Bombus
Control	ELBO_NSI_F072	FALSE	High	Master Protein	A0A6P3DBI9	Uncharacterized	uncharacterized protein LOC100644966 OS=Bombus terrestris OX=30195 GN=LOC100644966 PE=4 SV=1	0	FALSE	22.531	34	2	11	2	2	100	11.1	6.68	21.76	2						100644966	A0A6P3DBI9; bter:100644966	LOC100644966	High	1	uncharacterized protein LOC100644966	Bombus terrestris	Bombus	Bombus	Bombus
Control	ELBO_NSI_F072	FALSE	Medium	Master Protein	A0A6P3UEB6	Uncharacterized	uncharacterized protein LOC100645158 OS=Bombus terrestris OX=30195 GN=LOC100645158 PE=4 SV=1	0.03	FALSE	0.608	10	1	8	1	1	224	26.5	9.66	2.07	1						100645158	A0A6P3UEB6; bter:100645158	LOC100645158	High	1	uncharacterized protein LOC100645158	Bombus terrestris	Bombus	Bombus	Bombus
Control	ELBO_NSI_F072	FALSE	High	Master Protein	A0A6P3DC59	Uncharacterized	uncharacterized protein LOC100645203 OS=Bombus terrestris OX=30195 GN=LOC100645203 PE=4 SV=1	0	FALSE	24.485	38	5	10	5	5	137	14.9	5.47	36.12	5		non-structural extracellular	other molecular function	Pf01395	[GO:0005549]; GO:0005488; GO:0003674 [GO:0005576]; GO:0110165; GO:0005575	100645203	A0A6P3DC59; bter:100645203	LOC100645203	High	1	uncharacterized protein LOC100645203	Bombus terrestris	Bombus	Bombus	Bombus
Control	ELBO_NSI_F072	FALSE	High	Master Protein	A0A6P3DDT4	Uncharacterized	uncharacterized protein LOC100646544 OS=Bombus terrestris OX=30195 GN=LOC100646544 PE=4 SV=1	0	FALSE	6.984	11	1	2	1	1	136	15.6	5.64	8.18	1		non-structural extracellular	other molecular function	Pf01395	[GO:0005549]; GO:0005488; GO:0003674 [GO:0005576]; GO:0110165; GO:0005575	100646544	A0A6P3DDT4; bter:100646544	LOC100646544	High	1	uncharacterized protein LOC100646544	Bombus terrestris	Bombus	Bombus	Bombus
Control	ELBO_NSI_F072	FALSE	High	Master Protein	A0A6P3DFP4	Uncharacterized	uncharacterized protein LOC100646546 OS=Bombus terrestris OX=30195 GN=LOC100646546 PE=4 SV=1	0	FALSE	4.713	5	1	1	1	1	242	27.4	5.63	3.62	1				Pf06585		100646546	A0A6P3DFP4; bter:100646546	LOC100646546	High	1	uncharacterized protein LOC100646546	Bombus terrestris	Bombus	Bombus	Bombus
Control	ELBO_NSI_F072	FALSE	High	Master Protein	A0A6P3D7N4	Uncharacterized	uncharacterized protein LOC100647287 OS=Bombus terrestris OX=30195 GN=LOC100647287 PE=4 SV=1	0	FALSE	33.832	3	8	10	2	8	4334	495.2	6.73	36.09	8	transport		transporter activity	Pf00094, Pf01347, Pf06448, Pf09172	[GO:0005319]; GO:0005215; GO:0006869; GO:0003674; GO:0071702; GO:0010876; GO:0006810; GO:0033036; GO:0051234; GO:0051179; GO:0008150	100647287	A0A6P3D7N4; bter:100647287	LOC100647287	High	1	uncharacterized protein LOC100647287	Bombus terrestris	Bombus	Bombus	Bombus
Control	ELBO_NSI_F072	FALSE	High	Master Protein	A0A6P3D7U9	Uncharacterized	uncharacterized protein LOC100647415 isoform X2 OS=Bombus terrestris OX=30195 GN=LOC100647415 PE=4 SV=1	0	FALSE	41.691	14	6	24	0	6	644	75.2	7.68	80.96	6				Pf16061		100647415	A0A6P3D7U9; bter:100647415	LOC100647415	High	1	uncharacterized protein LOC100647415 isoform X2	Bombus terrestris	Bombus	Bombus	Bombus
Control	ELBO_NSI_F072	FALSE	High	Master Protein	A0A6P3DC67	Uncharacterized	uncharacterized protein LOC100647540 OS=Bombus terrestris OX=30195 GN=LOC100647540 PE=4 SV=1	0.008	FALSE	1.434	7	1	2	0	1	135	15.1	5.54	1.77	1		non-structural extracellular	other molecular function	Pf01395	[GO:0005549]; GO:0005488; GO:0003674 [GO:0005576]; GO:0110165; GO:0005575	100647540	A0A6P3DC67; bter:100647540	LOC100647540	High	1	uncharacterized protein LOC100647540	Bombus terrestris	Bombus	Bombus	Bombus
Control	ELBO_NSI_F072	FALSE	High	Master Protein	A0A6P3UG07	Uncharacterized	uncharacterized protein LOC100647796 OS=Bombus terrestris OX=30195 GN=LOC100647796 PE=4 SV=1	0	FALSE	163.423	85	16	811	3	16	193	21.4	5.67	3685.37	16	transport	non-structural extracellular	other molecular function	Pf07464	[GO:0005576]; GO:0110165; GO:0005575 [GO:0006869]; GO:0071702; GO:0010876; GO:0006810; GO:0033036; GO:0051234; GO:0051179; GO:0008150 [GO:0008289]; GO:0005488; GO:0003674	100647796	A0A6P3UG07; bter:100647796	LOC100647796	High	1	uncharacterized protein LOC100647796	Bombus terrestris	Bombus	Bombus	Bombus
Control	ELBO_NSI_F072	FALSE	High	Master Protein	A0A6P3DDV3	Uncharacterized	uncharacterized protein LOC100650085 OS=Bombus terrestris OX=30195 GN=LOC100650085 PE=4 SV=1	0	FALSE	3.671	13	1	1	1	1	136	15.5	4.55	5.17	1		non-structural extracellular	other molecular function	Pf01395	[GO:0005549]; GO:0005488; GO:0003674 [GO:0005576]; GO:0110165; GO:0005575	100650085	A0A6P3DDV3; bter:100650085	LOC100650085	High	1	uncharacterized protein LOC100650085	Bombus terrestris	Bombus	Bombus	Bombus
Control	ELBO_NSI_F072	FALSE	High	Master Protein	A0A6P3DG29	Uncharacterized	uncharacterized protein LOC100650789 OS=Bombus terrestris OX=30195 GN=LOC100650789 PE=4 SV=1	0	FALSE	63.663	31	2	29	1	2	129	13.8	8.35	100.14	2						100650789	A0A6P3DG29; bter:100650789	LOC100650789	High	1	uncharacterized protein LOC100650789	Bombus terrestris	Bombus	Bombus	Bombus
Control	ELBO_NSI_F072	FALSE	High	Master Protein	A0A6P5HRU2	Uncharacterized	uncharacterized protein LOC100651249 OS=Bombus terrestris OX=30195 GN=LOC100651249 PE=4 SV=1	0	FALSE	16.78	7	4	7	0	4	1099	126	5.57	24.78	4				Pf06757			A0A6P5HRU2; bter:100651249	LOC100651249	High	1	uncharacterized protein LOC100651249	Bombus terrestris	Bombus	Bombus	Bombus
Control	ELBO_NSI_F072	FALSE	High	Master Protein	A0A6P3DP99	Uncharacterized	uncharacterized protein LOC100744056 OS=Bombus impatiens OX=132113 GN=LOC100744056 PE=4 SV=1	0	FALSE	3.132	1	1	3	0	1	829	93	6.25	8.88	1						100744056	A0A6P3DP99; bim:100744056	LOC100744056	High	1	uncharacterized protein LOC100744056	Bombus impatiens	Bombus	Bombus	Bombus
Control	ELBO_NSI_F072	FALSE	High	Master Protein	A0A6P8LEL7	Uncharacterized	uncharacterized protein LOC100747687 OS=Bombus impatiens OX=132113 GN=LOC100747687 PE=4 SV=1	0	FALSE	4.377	2	1	1	0	1	1149	130.5	8.1	4.43	1			other molecular function	Pf00135	[GO:0052689]; GO:0016788; GO:0016787; GO:0003824; GO:0003674		A0A6P8LEL7	LOC100747687	High	1	uncharacterized protein LOC100747687	Bombus impatiens	Bombus	Bombus	Bombus
Control	ELBO_NSI_F072	FALSE	High	Master Protein	A0A6P3U335	Uncharacterized	uncharacterized protein LOC105665627 OS=Bombus terrestris OX=30195 GN=LOC105665627 PE=4 SV=1	0	FALSE	55.482	39	8	61	5	8	249	28.4	9.47	199.6	8				Pf06757		105665627	A0A6P3U335; bter:105665627	LOC105665627	High	1	uncharacterized protein LOC105665627	Bombus terrestris	Bombus	Bombus	Bombus
Control	ELBO_NSI_F072	FALSE	High	Master Protein	A0A6P5IEZ6	Uncharacterized	uncharacterized protein LOC110119181 isoform X1 OS=Bombus terrestris OX=30195 GN=LOC110119181 PE=4 SV=1	0	FALSE	11.73	14	3	6	0	3	339	37.4	6.35	17.73	3				Pf01156			A0A6P5IEZ6; bter:110119181	LOC110119181	High	1	uncharacterized protein LOC110119181 isoform X1	Bombus terrestris	Bombus	Bombus	Bombus
Control	ELBO_NSI_F072	FALSE	High	Master Protein	A0A6P5I8S0	Uncharacterized	uncharacterized protein LOC110120267 OS=Bombus terrestris OX=30195 GN=LOC110120267 PE=4 SV=1	0	FALSE	15.278	15	2	7	1	2	266	30.8	4.78	29.91	2							A0A6P5I8S0; bter:110120267	LOC110120267	High	1	uncharacterized protein LOC110120267	Bombus terrestris	Bombus	Bombus	Bombus
Control	ELBO_NSI_F072	FALSE	High	Master Protein	A0A6P8LA40	Uncharacterized	uncharacterized protein LOC117204032 OS=Bombus bifarius OX=103933 GN=LOC117204032 PE=4 SV=1	0	FALSE	5.627	13	1	1	0	1	156	16.8	7.52	4.24	1							A0A6P8LA40	LOC117204032	High	1	uncharacterized protein LOC117204032	Bombus bifarius	Bombus	Bombus	Bombus
Control	ELBO_NSI_F072	FALSE	High	Master Protein	A0A6P8N0F9	Uncharacterized	uncharacterized protein LOC117213042 OS=Bombus bifarius OX=103933 GN=LOC117213042 PE=3 SV=1	0	FALSE	9.577	2	1	8	0	1	849	96.4	6.98	28.87	1	other biological processes	non-structural extracellular;other membranes	enzyme regulator activity	Pf00079	[GO:0004867]; GO:0004866; GO:0030414; GO:0061135; GO:0010951; GO:0004857; GO:0061134; GO:0052548; GO:0010466; GO:0030234; GO:0043086; GO:0052547; GO:0045861; GO:0051346; GO:0098772; GO:0050790; GO:0044092; GO:0030162; GO:0051336; GO:0032269; GO:0003674; GO:0065009; GO:0051246; GO:0031324; GO:0032268; GO:0051248; GO:0065007; GO:0051171; GO:0060255; GO:0080090; GO:0009892; GO:0031323; GO:0048523; G…		A0A6P8N0F9	LOC117213042	High	1	uncharacterized protein LOC117213042	Bombus bifarius	Bombus	Bombus	Bombus
Control	ELBO_NSI_F072	FALSE	High	Master Protein	A0A6P8N509	Uncharacterized	uncharacterized protein LOC117213955 OS=Bombus bifarius OX=103933 GN=LOC117213955 PE=4 SV=1	0	FALSE	7.472	11	1	4	0	1	135	14.6	5.69	9.47	1							A0A6P8N509	LOC117213955	High	1	uncharacterized protein LOC117213955	Bombus bifarius	Bombus	Bombus	Bombus
Control	ELBO_NSI_F072	FALSE	High	Master Protein	A0A6J3K019	Uncharacterized	uncharacterized protein LOC117231791 OS=Bombus vosnesenskii OX=207650 GN=LOC117231791 PE=4 SV=1	0	FALSE	3.117	8	2	5	0	2	134	15.4	5.31	5.61	2							A0A6J3K019	LOC117231791	High	1	uncharacterized protein LOC117231791	Bombus vosnesenskii	Bombus	Bombus	Bombus
Control	ELBO_NSI_F075	FALSE	High	Master Protein	A0A6P3UF13	Uncharacterized	uncharacterized protein LOC100643020 OS=Bombus terrestris OX=30195 GN=LOC100643020 PE=3 SV=1	0	FALSE	55.268	7	13	29	5	13	2685	311.6	6.57	84.58	13		other membranes	other molecular function	Pf01433, Pf11838, Pf17900	[GO:0008237]; GO:0008233; GO:0016787; GO:0140096; GO:0003824; GO:0003674 [GO:0008270]; GO:0046914; GO:0046872; GO:0043169; GO:0043167; GO:0005488; GO:0003674 [GO:0016021]; GO:0031224; GO:0110165; GO:0016020; GO:0005575		A0A6P3UF13; bter:100643020	LOC100643020	High	1	uncharacterized protein LOC100643020	Bombus terrestris	Bombus	Bombus	Bombus
Control	ELBO_NSI_F075	FALSE	High	Master Protein	A0A6P3D623	Uncharacterized	uncharacterized protein LOC100643149 OS=Bombus terrestris OX=30195 GN=LOC100643149 PE=4 SV=1	0	FALSE	101.787	36	8	239	5	8	327	36.9	4.61	767.13	8						100643149	A0A6P3D623; bter:100643149	LOC100643149	High	1	uncharacterized protein LOC100643149	Bombus terrestris	Bombus	Bombus	Bombus
Control	ELBO_NSI_F075	FALSE	High	Master Protein	A0A6P5HMP1	Uncharacterized	uncharacterized protein LOC100644055 OS=Bombus terrestris OX=30195 GN=LOC100644055 PE=3 SV=1	0	FALSE	35.867	7	5	9	2	5	1276	139.9	7.46	34.38	5			other molecular function	Pf00732, Pf05199	[GO:0016614]; GO:0016491; GO:0003824; GO:0003674 [GO:0050660]; GO:0000166; GO:0043168; GO:0036094; GO:1901265; GO:0043167; GO:0005488; GO:0097159; GO:1901363; GO:0003674		A0A6P5HMP1; bter:100644055	LOC100644055	High	1	uncharacterized protein LOC100644055	Bombus terrestris	Bombus	Bombus	Bombus
Control	ELBO_NSI_F075	FALSE	High	Master Protein	A0A6P3D570	Uncharacterized	uncharacterized protein LOC100644671 OS=Bombus terrestris OX=30195 GN=LOC100644671 PE=4 SV=1	0	FALSE	50.134	17	6	9	5	6	647	73.7	6.39	40.23	6		other membranes			[GO:0016021]; GO:0031224; GO:0110165; GO:0016020; GO:0005575	100644671	A0A6P3D570; bter:100644671	LOC100644671	High	1	uncharacterized protein LOC100644671	Bombus terrestris	Bombus	Bombus	Bombus
Control	ELBO_NSI_F075	FALSE	High	Master Protein	A0A6P3DBZ7	Uncharacterized	uncharacterized protein LOC100644683 OS=Bombus terrestris OX=30195 GN=LOC100644683 PE=4 SV=1	0	FALSE	42.662	9	8	22	2	8	1130	128.1	8.25	69.51	8			other molecular function	Pf00135	[GO:0052689]; GO:0016788; GO:0016787; GO:0003824; GO:0003674		A0A6P3DBZ7; bter:100644683	LOC100644683	High	1	uncharacterized protein LOC100644683	Bombus terrestris	Bombus	Bombus	Bombus
Control	ELBO_NSI_F075	FALSE	High	Master Protein	A0A6P3U7Q3	Uncharacterized	uncharacterized protein LOC100644917 isoform X2 OS=Bombus terrestris OX=30195 GN=LOC100644917 PE=4 SV=1	0	FALSE	50.031	11	10	17	0	10	1274	145.8	7.8	57.03	10	transport		transporter activity	Pf01347	[GO:0005319]; GO:0005215; GO:0006869; GO:0003674; GO:0071702; GO:0010876; GO:0006810; GO:0033036; GO:0051234; GO:0051179; GO:0008150	100644917	A0A6P3U7Q3	LOC100644917	High	1	uncharacterized protein LOC100644917 isoform X2	Bombus terrestris	Bombus	Bombus	Bombus
Control	ELBO_NSI_F075	FALSE	High	Master Protein	A0A6P3TZP7	Uncharacterized	uncharacterized protein LOC100644923 isoform X3 OS=Bombus terrestris OX=30195 GN=LOC100644923 PE=4 SV=1	0	FALSE	15.896	4	4	4	0	4	1907	214.5	6.32	11.71	4	transport	non-structural extracellular;other membranes	other molecular function	Pf00024, Pf00051, Pf00057, Pf00059, Pf00089, Pf00530, Pf01607	[GO:0004252]; GO:0004175; GO:0008236; GO:0008233; GO:0017171; GO:0016787; GO:0140096; GO:0003824; GO:0003674 [GO:0005044]; GO:0038024; GO:0003674; GO:0006897; GO:0016192; GO:0006810; GO:0051234; GO:0051179; GO:0008150 [GO:0005576]; GO:0110165; GO:0005575 [GO:0008061]; GO:0097367; GO:0005488; GO:0003674 [GO:0016020]; GO:0110165; GO:0005575	100644923	A0A6P3TZP7	LOC100644923	High	1	uncharacterized protein LOC100644923 isoform X3	Bombus terrestris	Bombus	Bombus	Bombus
Control	ELBO_NSI_F075	FALSE	High	Master Protein	A0A6P3DBI9	Uncharacterized	uncharacterized protein LOC100644966 OS=Bombus terrestris OX=30195 GN=LOC100644966 PE=4 SV=1	0	FALSE	36.187	34	2	20	2	2	100	11.1	6.68	29.33	2						100644966	A0A6P3DBI9; bter:100644966	LOC100644966	High	1	uncharacterized protein LOC100644966	Bombus terrestris	Bombus	Bombus	Bombus
Control	ELBO_NSI_F075	FALSE	Medium	Master Protein	A0A6P3UEB6	Uncharacterized	uncharacterized protein LOC100645158 OS=Bombus terrestris OX=30195 GN=LOC100645158 PE=4 SV=1	0.03	FALSE	0.813	10	1	12	1	1	224	26.5	9.66	2.02	1						100645158	A0A6P3UEB6; bter:100645158	LOC100645158	High	1	uncharacterized protein LOC100645158	Bombus terrestris	Bombus	Bombus	Bombus
Control	ELBO_NSI_F075	FALSE	High	Master Protein	A0A6P3DC59	Uncharacterized	uncharacterized protein LOC100645203 OS=Bombus terrestris OX=30195 GN=LOC100645203 PE=4 SV=1	0	FALSE	32.058	37	4	10	4	4	137	14.9	5.47	42.68	4		non-structural extracellular	other molecular function	Pf01395	[GO:0005549]; GO:0005488; GO:0003674 [GO:0005576]; GO:0110165; GO:0005575	100645203	A0A6P3DC59; bter:100645203	LOC100645203	High	1	uncharacterized protein LOC100645203	Bombus terrestris	Bombus	Bombus	Bombus
Control	ELBO_NSI_F075	FALSE	High	Master Protein	A0A6P3D4E6	Uncharacterized	uncharacterized protein LOC100645788 isoform X1 OS=Bombus terrestris OX=30195 GN=LOC100645788 PE=4 SV=1	0	FALSE	3.662	4	1	1	0	1	324	37.1	7.46	2.45	1						100645788	A0A6P3D4E6; bter:100645788	LOC100645788	High	1	uncharacterized protein LOC100645788 isoform X1	Bombus terrestris	Bombus	Bombus	Bombus
Control	ELBO_NSI_F075	FALSE	High	Master Protein	A0A6P3DDT4	Uncharacterized	uncharacterized protein LOC100646544 OS=Bombus terrestris OX=30195 GN=LOC100646544 PE=4 SV=1	0	FALSE	16.403	19	2	6	2	2	136	15.6	5.64	19.99	2		non-structural extracellular	other molecular function	Pf01395	[GO:0005549]; GO:0005488; GO:0003674 [GO:0005576]; GO:0110165; GO:0005575	100646544	A0A6P3DDT4; bter:100646544	LOC100646544	High	1	uncharacterized protein LOC100646544	Bombus terrestris	Bombus	Bombus	Bombus
Control	ELBO_NSI_F075	FALSE	High	Master Protein	A0A6P3DFP4	Uncharacterized	uncharacterized protein LOC100646546 OS=Bombus terrestris OX=30195 GN=LOC100646546 PE=4 SV=1	0	FALSE	7.222	17	2	3	2	2	242	27.4	5.63	9.83	2				Pf06585		100646546	A0A6P3DFP4; bter:100646546	LOC100646546	High	1	uncharacterized protein LOC100646546	Bombus terrestris	Bombus	Bombus	Bombus
Control	ELBO_NSI_F075	FALSE	High	Master Protein	A0A6P3D7N4	Uncharacterized	uncharacterized protein LOC100647287 OS=Bombus terrestris OX=30195 GN=LOC100647287 PE=4 SV=1	0	FALSE	66.095	4	15	23	4	12	4334	495.2	6.73	67.2	15	transport		transporter activity	Pf00094, Pf01347, Pf06448, Pf09172	[GO:0005319]; GO:0005215; GO:0006869; GO:0003674; GO:0071702; GO:0010876; GO:0006810; GO:0033036; GO:0051234; GO:0051179; GO:0008150	100647287	A0A6P3D7N4; bter:100647287	LOC100647287	High	1	uncharacterized protein LOC100647287	Bombus terrestris	Bombus	Bombus	Bombus
Control	ELBO_NSI_F075	FALSE	High	Master Protein	A0A6P3D7U9	Uncharacterized	uncharacterized protein LOC100647415 isoform X2 OS=Bombus terrestris OX=30195 GN=LOC100647415 PE=4 SV=1	0	FALSE	68.676	20	10	33	0	10	644	75.2	7.68	109.16	10				Pf16061		100647415	A0A6P3D7U9; bter:100647415	LOC100647415	High	1	uncharacterized protein LOC100647415 isoform X2	Bombus terrestris	Bombus	Bombus	Bombus
Control	ELBO_NSI_F075	FALSE	High	Master Protein	A0A6P3UG07	Uncharacterized	uncharacterized protein LOC100647796 OS=Bombus terrestris OX=30195 GN=LOC100647796 PE=4 SV=1	0	FALSE	164.228	80	12	694	3	12	193	21.4	5.67	3107.65	12	transport	non-structural extracellular	other molecular function	Pf07464	[GO:0005576]; GO:0110165; GO:0005575 [GO:0006869]; GO:0071702; GO:0010876; GO:0006810; GO:0033036; GO:0051234; GO:0051179; GO:0008150 [GO:0008289]; GO:0005488; GO:0003674	100647796	A0A6P3UG07; bter:100647796	LOC100647796	High	1	uncharacterized protein LOC100647796	Bombus terrestris	Bombus	Bombus	Bombus
Control	ELBO_NSI_F075	FALSE	High	Master Protein	A0A6P5IAH6	Uncharacterized	uncharacterized protein LOC100648602 OS=Bombus terrestris OX=30195 GN=LOC100648602 PE=3 SV=1	0	FALSE	89.212	24	15	66	8	8	877	98.2	6.01	208.82	15	other biological processes	non-structural extracellular	enzyme regulator activity	Pf00079	[GO:0004867]; GO:0004866; GO:0030414; GO:0061135; GO:0010951; GO:0004857; GO:0061134; GO:0052548; GO:0010466; GO:0030234; GO:0043086; GO:0052547; GO:0045861; GO:0051346; GO:0098772; GO:0050790; GO:0044092; GO:0030162; GO:0051336; GO:0032269; GO:0003674; GO:0065009; GO:0051246; GO:0031324; GO:0032268; GO:0051248; GO:0065007; GO:0051171; GO:0060255; GO:0080090; GO:0009892; GO:0031323; GO:0048523; G…		A0A6P5IAH6; bter:100648602	LOC100648602	High	1	uncharacterized protein LOC100648602	Bombus terrestris	Bombus	Bombus	Bombus
Control	ELBO_NSI_F075	FALSE	High	Master Protein	A0A6P3DDV3	Uncharacterized	uncharacterized protein LOC100650085 OS=Bombus terrestris OX=30195 GN=LOC100650085 PE=4 SV=1	0	FALSE	3.841	13	1	1	1	1	136	15.5	4.55	3.77	1		non-structural extracellular	other molecular function	Pf01395	[GO:0005549]; GO:0005488; GO:0003674 [GO:0005576]; GO:0110165; GO:0005575	100650085	A0A6P3DDV3; bter:100650085	LOC100650085	High	1	uncharacterized protein LOC100650085	Bombus terrestris	Bombus	Bombus	Bombus
Control	ELBO_NSI_F075	FALSE	High	Master Protein	A0A6P3DG29	Uncharacterized	uncharacterized protein LOC100650789 OS=Bombus terrestris OX=30195 GN=LOC100650789 PE=4 SV=1	0	FALSE	63.656	39	3	26	1	3	129	13.8	8.35	92.41	3						100650789	A0A6P3DG29; bter:100650789	LOC100650789	High	1	uncharacterized protein LOC100650789	Bombus terrestris	Bombus	Bombus	Bombus
Control	ELBO_NSI_F075	FALSE	High	Master Protein	A0A6P5HRU2	Uncharacterized	uncharacterized protein LOC100651249 OS=Bombus terrestris OX=30195 GN=LOC100651249 PE=4 SV=1	0	FALSE	52.534	13	7	28	0	7	1099	126	5.57	108.58	7				Pf06757			A0A6P5HRU2; bter:100651249	LOC100651249	High	1	uncharacterized protein LOC100651249	Bombus terrestris	Bombus	Bombus	Bombus
Control	ELBO_NSI_F075	FALSE	High	Master Protein	A0A6P3DP99	Uncharacterized	uncharacterized protein LOC100744056 OS=Bombus impatiens OX=132113 GN=LOC100744056 PE=4 SV=1	0	FALSE	28.135	10	5	18	0	5	829	93	6.25	57.35	5						100744056	A0A6P3DP99; bim:100744056	LOC100744056	High	1	uncharacterized protein LOC100744056	Bombus impatiens	Bombus	Bombus	Bombus
Control	ELBO_NSI_F075	FALSE	High	Master Protein	A0A6P3U335	Uncharacterized	uncharacterized protein LOC105665627 OS=Bombus terrestris OX=30195 GN=LOC105665627 PE=4 SV=1	0	FALSE	64.374	52	10	52	7	7	249	28.4	9.47	159.4	10				Pf06757		105665627	A0A6P3U335; bter:105665627	LOC105665627	High	1	uncharacterized protein LOC105665627	Bombus terrestris	Bombus	Bombus	Bombus
Control	ELBO_NSI_F075	FALSE	High	Master Protein	A0A6P3UAY4	Uncharacterized	uncharacterized protein LOC105666492 isoform X1 OS=Bombus terrestris OX=30195 GN=LOC105666492 PE=4 SV=1	0	FALSE	2.815	7	1	1	0	1	161	16.7	6.77	3.33	1				Pf00386		105666492	A0A6P3UAY4; bter:105666492	LOC105666492	High	1	uncharacterized protein LOC105666492 isoform X1	Bombus terrestris	Bombus	Bombus	Bombus
Control	ELBO_NSI_F075	FALSE	High	Master Protein	A0A6P5IEZ6	Uncharacterized	uncharacterized protein LOC110119181 isoform X1 OS=Bombus terrestris OX=30195 GN=LOC110119181 PE=4 SV=1	0	FALSE	18.189	13	3	7	0	3	339	37.4	6.35	25.61	3				Pf01156			A0A6P5IEZ6; bter:110119181	LOC110119181	High	1	uncharacterized protein LOC110119181 isoform X1	Bombus terrestris	Bombus	Bombus	Bombus
Control	ELBO_NSI_F075	FALSE	High	Master Protein	A0A6P5I8S0	Uncharacterized	uncharacterized protein LOC110120267 OS=Bombus terrestris OX=30195 GN=LOC110120267 PE=4 SV=1	0	FALSE	28.47	29	4	18	2	4	266	30.8	4.78	83.37	4							A0A6P5I8S0; bter:110120267	LOC110120267	High	1	uncharacterized protein LOC110120267	Bombus terrestris	Bombus	Bombus	Bombus
Control	ELBO_NSI_F075	FALSE	High	Master Protein	A0A6P8M5N4	Uncharacterized	uncharacterized protein LOC117204537 OS=Bombus bifarius OX=103933 GN=LOC117204537 PE=4 SV=1	0	FALSE	23.437	14	4	29	0	1	486	55.1	8.98	94.45	4				Pf06757			A0A6P8M5N4	LOC117204537	High	1	uncharacterized protein LOC117204537	Bombus bifarius	Bombus	Bombus	Bombus
Control	ELBO_NSI_F075	FALSE	High	Master Protein	A0A6P8N3A3	Uncharacterized	uncharacterized protein LOC117213670 OS=Bombus bifarius OX=103933 GN=LOC117213670 PE=4 SV=1	0	FALSE	2.937	4	1	1	0	1	316	35.1	9.04	2.68	1		other membranes			[GO:0016021]; GO:0031224; GO:0110165; GO:0016020; GO:0005575		A0A6P8N3A3	LOC117213670	High	1	uncharacterized protein LOC117213670	Bombus bifarius	Bombus	Bombus	Bombus
Control	ELBO_NSI_F075	FALSE	High	Master Protein	A0A6P8N509	Uncharacterized	uncharacterized protein LOC117213955 OS=Bombus bifarius OX=103933 GN=LOC117213955 PE=4 SV=1	0	FALSE	8.715	19	2	2	0	2	135	14.6	5.69	5.9	2							A0A6P8N509	LOC117213955	High	1	uncharacterized protein LOC117213955	Bombus bifarius	Bombus	Bombus	Bombus
Control	ELBO_NSI_F075	FALSE	High	Master Protein	A0A6J3K019	Uncharacterized	uncharacterized protein LOC117231791 OS=Bombus vosnesenskii OX=207650 GN=LOC117231791 PE=4 SV=1	0	FALSE	16.316	30	4	9	0	4	134	15.4	5.31	17.36	4							A0A6J3K019	LOC117231791	High	1	uncharacterized protein LOC117231791	Bombus vosnesenskii	Bombus	Bombus	Bombus
M. luteus	ELBO_NSI_F081	FALSE	High	Master Protein	A0A6P3UF13	Uncharacterized	uncharacterized protein LOC100643020 OS=Bombus terrestris OX=30195 GN=LOC100643020 PE=3 SV=1	0	FALSE	54.28	7	11	18	3	10	2685	311.6	6.57	50.57	11		other membranes	other molecular function	Pf01433, Pf11838, Pf17900	[GO:0008237]; GO:0008233; GO:0016787; GO:0140096; GO:0003824; GO:0003674 [GO:0008270]; GO:0046914; GO:0046872; GO:0043169; GO:0043167; GO:0005488; GO:0003674 [GO:0016021]; GO:0031224; GO:0110165; GO:0016020; GO:0005575		A0A6P3UF13; bter:100643020	LOC100643020	High	1	uncharacterized protein LOC100643020	Bombus terrestris	Bombus	Bombus	Bombus
M. luteus	ELBO_NSI_F081	FALSE	High	Master Protein	A0A6P3D623	Uncharacterized	uncharacterized protein LOC100643149 OS=Bombus terrestris OX=30195 GN=LOC100643149 PE=4 SV=1	0	FALSE	303.676	62	15	504	10	12	327	36.9	4.61	1918.84	15						100643149	A0A6P3D623; bter:100643149	LOC100643149	High	1	uncharacterized protein LOC100643149	Bombus terrestris	Bombus	Bombus	Bombus
M. luteus	ELBO_NSI_F081	FALSE	High	Master Protein	A0A6P5HMP1	Uncharacterized	uncharacterized protein LOC100644055 OS=Bombus terrestris OX=30195 GN=LOC100644055 PE=3 SV=1	0	FALSE	315.767	27	27	200	14	27	1276	139.9	7.46	750.47	27			other molecular function	Pf00732, Pf05199	[GO:0016614]; GO:0016491; GO:0003824; GO:0003674 [GO:0050660]; GO:0000166; GO:0043168; GO:0036094; GO:1901265; GO:0043167; GO:0005488; GO:0097159; GO:1901363; GO:0003674		A0A6P5HMP1; bter:100644055	LOC100644055	High	1	uncharacterized protein LOC100644055	Bombus terrestris	Bombus	Bombus	Bombus
M. luteus	ELBO_NSI_F081	FALSE	High	Master Protein	A0A6P3D4Q0	Uncharacterized	uncharacterized protein LOC100644429 isoform X1 OS=Bombus terrestris OX=30195 GN=LOC100644429 PE=4 SV=1	0	FALSE	161.089	32	6	132	4	5	365	41.2	4.84	494.27	6							A0A6P3D4Q0	LOC100644429	High	1	uncharacterized protein LOC100644429 isoform X1	Bombus terrestris	Bombus	Bombus	Bombus
M. luteus	ELBO_NSI_F081	FALSE	High	Master Protein	A0A6P3DMA2	Uncharacterized	uncharacterized protein LOC100644470 OS=Bombus terrestris OX=30195 GN=LOC100644470 PE=3 SV=1	0	FALSE	13.441	13	3	3	3	3	385	43.3	8.28	10.15	3			other molecular function	Pf01408, Pf02894	[GO:0000166]; GO:0036094; GO:1901265; GO:0005488; GO:0097159; GO:1901363; GO:0003674	100644470	A0A6P3DMA2; bter:100644470	LOC100644470	High	1	uncharacterized protein LOC100644470	Bombus terrestris	Bombus	Bombus	Bombus
M. luteus	ELBO_NSI_F081	FALSE	High	Master Protein	A0A6P3D570	Uncharacterized	uncharacterized protein LOC100644671 OS=Bombus terrestris OX=30195 GN=LOC100644671 PE=4 SV=1	0	FALSE	121.72	33	12	27	9	9	647	73.7	6.39	111.16	12		other membranes			[GO:0016021]; GO:0031224; GO:0110165; GO:0016020; GO:0005575	100644671	A0A6P3D570; bter:100644671	LOC100644671	High	1	uncharacterized protein LOC100644671	Bombus terrestris	Bombus	Bombus	Bombus
M. luteus	ELBO_NSI_F081	FALSE	High	Master Protein	A0A6P3DBZ7	Uncharacterized	uncharacterized protein LOC100644683 OS=Bombus terrestris OX=30195 GN=LOC100644683 PE=4 SV=1	0	FALSE	115.093	16	14	65	5	13	1130	128.1	8.25	210.59	14			other molecular function	Pf00135	[GO:0052689]; GO:0016788; GO:0016787; GO:0003824; GO:0003674		A0A6P3DBZ7; bter:100644683	LOC100644683	High	1	uncharacterized protein LOC100644683	Bombus terrestris	Bombus	Bombus	Bombus
M. luteus	ELBO_NSI_F081	FALSE	High	Master Protein	A0A6P3D715	Uncharacterized	uncharacterized protein LOC100644923 isoform X1 OS=Bombus terrestris OX=30195 GN=LOC100644923 PE=4 SV=1	0	FALSE	51.232	7	8	16	0	8	2339	263.1	6.23	43.5	8	transport	non-structural extracellular;other membranes	other molecular function	Pf00024, Pf00051, Pf00057, Pf00059, Pf00089, Pf00530, Pf01607	[GO:0004252]; GO:0004175; GO:0008236; GO:0008233; GO:0017171; GO:0016787; GO:0140096; GO:0003824; GO:0003674 [GO:0005044]; GO:0038024; GO:0003674; GO:0006897; GO:0016192; GO:0006810; GO:0051234; GO:0051179; GO:0008150 [GO:0005576]; GO:0110165; GO:0005575 [GO:0008061]; GO:0097367; GO:0005488; GO:0003674 [GO:0016020]; GO:0110165; GO:0005575	100644923	A0A6P3D715; bter:100644923	LOC100644923	High	1	uncharacterized protein LOC100644923 isoform X1	Bombus terrestris	Bombus	Bombus	Bombus
M. luteus	ELBO_NSI_F081	FALSE	High	Master Protein	A0A6P3DBI9	Uncharacterized	uncharacterized protein LOC100644966 OS=Bombus terrestris OX=30195 GN=LOC100644966 PE=4 SV=1	0	FALSE	45.55	53	3	21	3	3	100	11.1	6.68	43.05	3						100644966	A0A6P3DBI9; bter:100644966	LOC100644966	High	1	uncharacterized protein LOC100644966	Bombus terrestris	Bombus	Bombus	Bombus
M. luteus	ELBO_NSI_F081	FALSE	High	Master Protein	A0A6P3DC59	Uncharacterized	uncharacterized protein LOC100645203 OS=Bombus terrestris OX=30195 GN=LOC100645203 PE=4 SV=1	0	FALSE	55.484	64	6	18	6	6	137	14.9	5.47	71.37	6		non-structural extracellular	other molecular function	Pf01395	[GO:0005549]; GO:0005488; GO:0003674 [GO:0005576]; GO:0110165; GO:0005575	100645203	A0A6P3DC59; bter:100645203	LOC100645203	High	1	uncharacterized protein LOC100645203	Bombus terrestris	Bombus	Bombus	Bombus
M. luteus	ELBO_NSI_F081	FALSE	High	Master Protein	A0A6P3D4E6	Uncharacterized	uncharacterized protein LOC100645788 isoform X1 OS=Bombus terrestris OX=30195 GN=LOC100645788 PE=4 SV=1	0	FALSE	3.302	4	1	1	0	1	324	37.1	7.46	0	1						100645788	A0A6P3D4E6; bter:100645788	LOC100645788	High	1	uncharacterized protein LOC100645788 isoform X1	Bombus terrestris	Bombus	Bombus	Bombus
M. luteus	ELBO_NSI_F081	FALSE	High	Master Protein	A0A6P3UB89	Uncharacterized	uncharacterized protein LOC100646009 OS=Bombus terrestris OX=30195 GN=LOC100646009 PE=4 SV=1	0	FALSE	24.247	17	5	9	1	5	435	49.3	6.93	26.9	5	other metabolic processes			Pf00043, Pf13417	[GO:0006749]; GO:0006518; GO:0006575; GO:0006790; GO:0043603; GO:1901564; GO:0044237; GO:0034641; GO:0006807; GO:0071704; GO:0008152; GO:0009987; GO:0008150	100646009	A0A6P3UB89; bter:100646009	LOC100646009	High	1	uncharacterized protein LOC100646009	Bombus terrestris	Bombus	Bombus	Bombus
M. luteus	ELBO_NSI_F081	FALSE	High	Master Protein	A0A6P3DDT4	Uncharacterized	uncharacterized protein LOC100646544 OS=Bombus terrestris OX=30195 GN=LOC100646544 PE=4 SV=1	0	FALSE	14.033	17	2	6	2	2	136	15.6	5.64	18.98	2		non-structural extracellular	other molecular function	Pf01395	[GO:0005549]; GO:0005488; GO:0003674 [GO:0005576]; GO:0110165; GO:0005575	100646544	A0A6P3DDT4; bter:100646544	LOC100646544	High	1	uncharacterized protein LOC100646544	Bombus terrestris	Bombus	Bombus	Bombus
M. luteus	ELBO_NSI_F081	FALSE	High	Master Protein	A0A6P3DFP4	Uncharacterized	uncharacterized protein LOC100646546 OS=Bombus terrestris OX=30195 GN=LOC100646546 PE=4 SV=1	0	FALSE	8.052	18	2	5	2	2	242	27.4	5.63	15.61	2				Pf06585		100646546	A0A6P3DFP4; bter:100646546	LOC100646546	High	1	uncharacterized protein LOC100646546	Bombus terrestris	Bombus	Bombus	Bombus
M. luteus	ELBO_NSI_F081	FALSE	High	Master Protein	A0A6P3D7N4	Uncharacterized	uncharacterized protein LOC100647287 OS=Bombus terrestris OX=30195 GN=LOC100647287 PE=4 SV=1	0	FALSE	110.317	6	20	30	4	20	4334	495.2	6.73	102.35	20	transport		transporter activity	Pf00094, Pf01347, Pf06448, Pf09172	[GO:0005319]; GO:0005215; GO:0006869; GO:0003674; GO:0071702; GO:0010876; GO:0006810; GO:0033036; GO:0051234; GO:0051179; GO:0008150	100647287	A0A6P3D7N4; bter:100647287	LOC100647287	High	1	uncharacterized protein LOC100647287	Bombus terrestris	Bombus	Bombus	Bombus
M. luteus	ELBO_NSI_F081	FALSE	High	Master Protein	A0A6P3DA51	Uncharacterized	uncharacterized protein LOC100647299 OS=Bombus terrestris OX=30195 GN=LOC100647299 PE=3 SV=1	0	FALSE	5.911	3	1	1	1	1	468	52.6	7.87	3.21	1		other membranes	other molecular function	Pf03227, Pf08238	[GO:0016021]; GO:0031224; GO:0110165; GO:0016020; GO:0005575 [GO:0016671]; GO:0016667; GO:0016491; GO:0003824; GO:0003674	100647299	A0A6P3DA51; bter:100647299	LOC100647299	High	1	uncharacterized protein LOC100647299	Bombus terrestris	Bombus	Bombus	Bombus
M. luteus	ELBO_NSI_F081	FALSE	High	Master Protein	A0A6P3D7U9	Uncharacterized	uncharacterized protein LOC100647415 isoform X2 OS=Bombus terrestris OX=30195 GN=LOC100647415 PE=4 SV=1	0	FALSE	35.339	14	6	9	0	6	644	75.2	7.68	29.3	6				Pf16061		100647415	A0A6P3D7U9; bter:100647415	LOC100647415	High	1	uncharacterized protein LOC100647415 isoform X2	Bombus terrestris	Bombus	Bombus	Bombus
M. luteus	ELBO_NSI_F081	FALSE	High	Master Protein	A0A6P3DC67	Uncharacterized	uncharacterized protein LOC100647540 OS=Bombus terrestris OX=30195 GN=LOC100647540 PE=4 SV=1	0	FALSE	20.832	36	3	8	1	3	135	15.1	5.54	17.56	3		non-structural extracellular	other molecular function	Pf01395	[GO:0005549]; GO:0005488; GO:0003674 [GO:0005576]; GO:0110165; GO:0005575	100647540	A0A6P3DC67; bter:100647540	LOC100647540	High	1	uncharacterized protein LOC100647540	Bombus terrestris	Bombus	Bombus	Bombus
M. luteus	ELBO_NSI_F081	FALSE	High	Master Protein	A0A6P3UG07	Uncharacterized	uncharacterized protein LOC100647796 OS=Bombus terrestris OX=30195 GN=LOC100647796 PE=4 SV=1	0	FALSE	184.135	80	13	646	4	13	193	21.4	5.67	3005.76	13	transport	non-structural extracellular	other molecular function	Pf07464	[GO:0005576]; GO:0110165; GO:0005575 [GO:0006869]; GO:0071702; GO:0010876; GO:0006810; GO:0033036; GO:0051234; GO:0051179; GO:0008150 [GO:0008289]; GO:0005488; GO:0003674	100647796	A0A6P3UG07; bter:100647796	LOC100647796	High	1	uncharacterized protein LOC100647796	Bombus terrestris	Bombus	Bombus	Bombus
M. luteus	ELBO_NSI_F081	FALSE	High	Master Protein	A0A6P5IAH6	Uncharacterized	uncharacterized protein LOC100648602 OS=Bombus terrestris OX=30195 GN=LOC100648602 PE=3 SV=1	0	FALSE	95.762	17	11	95	3	3	877	98.2	6.01	287.91	11	other biological processes	non-structural extracellular	enzyme regulator activity	Pf00079	[GO:0004867]; GO:0004866; GO:0030414; GO:0061135; GO:0010951; GO:0004857; GO:0061134; GO:0052548; GO:0010466; GO:0030234; GO:0043086; GO:0052547; GO:0045861; GO:0051346; GO:0098772; GO:0050790; GO:0044092; GO:0030162; GO:0051336; GO:0032269; GO:0003674; GO:0065009; GO:0051246; GO:0031324; GO:0032268; GO:0051248; GO:0065007; GO:0051171; GO:0060255; GO:0080090; GO:0009892; GO:0031323; GO:0048523; G…		A0A6P5IAH6; bter:100648602	LOC100648602	High	1	uncharacterized protein LOC100648602	Bombus terrestris	Bombus	Bombus	Bombus
M. luteus	ELBO_NSI_F081	FALSE	High	Master Protein	A0A6P5HQ23	Uncharacterized	uncharacterized protein LOC100650078 OS=Bombus terrestris OX=30195 GN=LOC100650078 PE=4 SV=1	0.005	FALSE	1.314	7	1	1	1	1	220	25.6	9.48	2.4	1						100650078	A0A6P5HQ23; bter:100650078	LOC100650078	High	1	uncharacterized protein LOC100650078	Bombus terrestris	Bombus	Bombus	Bombus
M. luteus	ELBO_NSI_F081	FALSE	High	Master Protein	A0A6P3DDV3	Uncharacterized	uncharacterized protein LOC100650085 OS=Bombus terrestris OX=30195 GN=LOC100650085 PE=4 SV=1	0	FALSE	16.814	27	2	3	2	2	136	15.5	4.55	10.23	2		non-structural extracellular	other molecular function	Pf01395	[GO:0005549]; GO:0005488; GO:0003674 [GO:0005576]; GO:0110165; GO:0005575	100650085	A0A6P3DDV3; bter:100650085	LOC100650085	High	1	uncharacterized protein LOC100650085	Bombus terrestris	Bombus	Bombus	Bombus
M. luteus	ELBO_NSI_F081	FALSE	High	Master Protein	A0A6P3DC52	Uncharacterized	uncharacterized protein LOC100650483 OS=Bombus terrestris OX=30195 GN=LOC100650483 PE=4 SV=1	0	FALSE	2.886	5	1	2	0	1	316	35	8.7	5.37	1		other membranes			[GO:0016021]; GO:0031224; GO:0110165; GO:0016020; GO:0005575	100650483	A0A6P3DC52; bter:100650483	LOC100650483	High	1	uncharacterized protein LOC100650483	Bombus terrestris	Bombus	Bombus	Bombus
M. luteus	ELBO_NSI_F081	FALSE	High	Master Protein	A0A6P3DG29	Uncharacterized	uncharacterized protein LOC100650789 OS=Bombus terrestris OX=30195 GN=LOC100650789 PE=4 SV=1	0	FALSE	61.946	31	2	25	1	2	129	13.8	8.35	83.45	2						100650789	A0A6P3DG29; bter:100650789	LOC100650789	High	1	uncharacterized protein LOC100650789	Bombus terrestris	Bombus	Bombus	Bombus
M. luteus	ELBO_NSI_F081	FALSE	High	Master Protein	A0A6P3TZC8	Uncharacterized	uncharacterized protein LOC100650927 OS=Bombus terrestris OX=30195 GN=LOC100650927 PE=4 SV=1	0	FALSE	3.832	10	1	1	1	1	188	21.3	7.25	3.61	1						100650927	A0A6P3TZC8; bter:100650927	LOC100650927	High	1	uncharacterized protein LOC100650927	Bombus terrestris	Bombus	Bombus	Bombus
M. luteus	ELBO_NSI_F081	FALSE	High	Master Protein	A0A6P8LBT1	Uncharacterized	uncharacterized protein LOC100740046 isoform X1 OS=Bombus impatiens OX=132113 GN=LOC100740046 PE=4 SV=1	0	FALSE	10.679	11	3	3	0	3	293	33.1	9.48	9.74	3				Pf06585			A0A6P8LBT1	LOC100740046	High	1	uncharacterized protein LOC100740046 isoform X1	Bombus impatiens	Bombus	Bombus	Bombus
M. luteus	ELBO_NSI_F081	FALSE	High	Master Protein	A0A6P3DUZ1	Uncharacterized	uncharacterized protein LOC100740414 OS=Bombus impatiens OX=132113 GN=LOC100740414 PE=4 SV=1	0	FALSE	60.744	17	3	31	1	1	328	37	4.72	135.83	3						100740414	A0A6P3DUZ1; bim:100740414	LOC100740414	High	1	uncharacterized protein LOC100740414	Bombus impatiens	Bombus	Bombus	Bombus
M. luteus	ELBO_NSI_F081	FALSE	High	Master Protein	A0A6P3TN90	Uncharacterized	uncharacterized protein LOC105665776 OS=Bombus terrestris OX=30195 GN=LOC105665776 PE=4 SV=1	0	FALSE	4.316	11	2	2	0	2	189	20.8	6.99	4.34	2				Pf16033		105665776	A0A6P3TN90; bter:105665776	LOC105665776	High	1	uncharacterized protein LOC105665776	Bombus terrestris	Bombus	Bombus	Bombus
M. luteus	ELBO_NSI_F081	FALSE	High	Master Protein	A0A6P3UAY4	Uncharacterized	uncharacterized protein LOC105666492 isoform X1 OS=Bombus terrestris OX=30195 GN=LOC105666492 PE=4 SV=1	0	FALSE	2.257	7	1	1	0	1	161	16.7	6.77	2.92	1				Pf00386		105666492	A0A6P3UAY4; bter:105666492	LOC105666492	High	1	uncharacterized protein LOC105666492 isoform X1	Bombus terrestris	Bombus	Bombus	Bombus
M. luteus	ELBO_NSI_F081	FALSE	High	Master Protein	A0A6P3UIL8	Uncharacterized	uncharacterized protein LOC105667096 OS=Bombus terrestris OX=30195 GN=LOC105667096 PE=4 SV=1	0	FALSE	44.795	34	3	14	3	3	143	15.7	8.47	56.46	3						105667096	A0A6P3UIL8; bter:105667096	LOC105667096	High	1	uncharacterized protein LOC105667096	Bombus terrestris	Bombus	Bombus	Bombus
M. luteus	ELBO_NSI_F081	FALSE	High	Master Protein	A0A6P5HM01	Uncharacterized	uncharacterized protein LOC110119282 OS=Bombus terrestris OX=30195 GN=LOC110119282 PE=4 SV=1	0	FALSE	7.579	12	1	2	0	1	81	9	7.94	5.07	1							A0A6P5HM01; bter:110119282	LOC110119282	High	1	uncharacterized protein LOC110119282	Bombus terrestris	Bombus	Bombus	Bombus
M. luteus	ELBO_NSI_F081	FALSE	High	Master Protein	A0A6P5I8S0	Uncharacterized	uncharacterized protein LOC110120267 OS=Bombus terrestris OX=30195 GN=LOC110120267 PE=4 SV=1	0	FALSE	90.782	41	7	36	5	5	266	30.8	4.78	160.26	7							A0A6P5I8S0; bter:110120267	LOC110120267	High	1	uncharacterized protein LOC110120267	Bombus terrestris	Bombus	Bombus	Bombus
M. luteus	ELBO_NSI_F081	FALSE	High	Master Protein	A0A6P8LKG3	Uncharacterized	uncharacterized protein LOC117152325 isoform X3 OS=Bombus impatiens OX=132113 GN=LOC117152325 PE=4 SV=1	0	FALSE	87.931	10	7	32	0	2	1607	183.6	5.41	138.02	7							A0A6P8LKG3	LOC117152325	High	1	uncharacterized protein LOC117152325 isoform X3	Bombus impatiens	Bombus	Bombus	Bombus
M. luteus	ELBO_NSI_F081	FALSE	High	Master Protein	A0A6P8LGP6	Uncharacterized	uncharacterized protein LOC117204241 OS=Bombus bifarius OX=103933 GN=LOC117204241 PE=4 SV=1	0	FALSE	33.443	44	1	203	0	1	78	8.6	5.17	925.91	1		non-structural extracellular	other molecular function	Pf01607	[GO:0005576]; GO:0110165; GO:0005575 [GO:0008061]; GO:0097367; GO:0005488; GO:0003674		A0A6P8LGP6	LOC117204241	High	1	uncharacterized protein LOC117204241	Bombus bifarius	Bombus	Bombus	Bombus
M. luteus	ELBO_NSI_F081	FALSE	High	Master Protein	A0A6P8M5N4	Uncharacterized	uncharacterized protein LOC117204537 OS=Bombus bifarius OX=103933 GN=LOC117204537 PE=4 SV=1	0	FALSE	4.834	4	1	2	0	1	486	55.1	8.98	5.51	1				Pf06757			A0A6P8M5N4	LOC117204537	High	1	uncharacterized protein LOC117204537	Bombus bifarius	Bombus	Bombus	Bombus
M. luteus	ELBO_NSI_F081	FALSE	High	Master Protein	A0A6P8NAJ3	Uncharacterized	uncharacterized protein LOC117211610 OS=Bombus bifarius OX=103933 GN=LOC117211610 PE=4 SV=1	0	FALSE	21.006	13	3	10	0	3	482	54.5	6.04	28.44	3			other molecular function	Pf06585, Pf16984	[GO:0008289]; GO:0005488; GO:0003674		A0A6P8NAJ3	LOC117211610	High	1	uncharacterized protein LOC117211610	Bombus bifarius	Bombus	Bombus	Bombus
M. luteus	ELBO_NSI_F081	FALSE	High	Master Protein	A0A6P8N0F9	Uncharacterized	uncharacterized protein LOC117213042 OS=Bombus bifarius OX=103933 GN=LOC117213042 PE=3 SV=1	0	FALSE	18.498	4	2	6	0	2	849	96.4	6.98	22.77	2	other biological processes	non-structural extracellular;other membranes	enzyme regulator activity	Pf00079	[GO:0004867]; GO:0004866; GO:0030414; GO:0061135; GO:0010951; GO:0004857; GO:0061134; GO:0052548; GO:0010466; GO:0030234; GO:0043086; GO:0052547; GO:0045861; GO:0051346; GO:0098772; GO:0050790; GO:0044092; GO:0030162; GO:0051336; GO:0032269; GO:0003674; GO:0065009; GO:0051246; GO:0031324; GO:0032268; GO:0051248; GO:0065007; GO:0051171; GO:0060255; GO:0080090; GO:0009892; GO:0031323; GO:0048523; G…		A0A6P8N0F9	LOC117213042	High	1	uncharacterized protein LOC117213042	Bombus bifarius	Bombus	Bombus	Bombus
M. luteus	ELBO_NSI_F081	FALSE	High	Master Protein	A0A6P8N509	Uncharacterized	uncharacterized protein LOC117213955 OS=Bombus bifarius OX=103933 GN=LOC117213955 PE=4 SV=1	0	FALSE	5.916	7	1	3	0	1	135	14.6	5.69	9.68	1							A0A6P8N509	LOC117213955	High	1	uncharacterized protein LOC117213955	Bombus bifarius	Bombus	Bombus	Bombus
M. luteus	ELBO_NSI_F081	FALSE	High	Master Protein	A0A6J3K019	Uncharacterized	uncharacterized protein LOC117231791 OS=Bombus vosnesenskii OX=207650 GN=LOC117231791 PE=4 SV=1	0	FALSE	36.297	42	5	14	0	5	134	15.4	5.31	35.72	5							A0A6J3K019	LOC117231791	High	1	uncharacterized protein LOC117231791	Bombus vosnesenskii	Bombus	Bombus	Bombus
M. luteus	ELBO_NSI_F081	FALSE	High	Master Protein	A0A6J3L7J2	Uncharacterized	uncharacterized protein LOC117239862 isoform X3 OS=Bombus vosnesenskii OX=207650 GN=LOC117239862 PE=4 SV=1	0	FALSE	72.938	8	6	29	0	1	1565	179.1	5.49	120.59	6							A0A6J3L7J2	LOC117239862	High	1	uncharacterized protein LOC117239862 isoform X3	Bombus vosnesenskii	Bombus	Bombus	Bombus
M. luteus	ELBO_NSI_F084	FALSE	High	Master Protein	A0A6P5HDA5	Uncharacterized	uncharacterized protein LOC100642686 isoform X4 OS=Bombus terrestris OX=30195 GN=LOC100642686 PE=3 SV=1	0	FALSE	4.594	0	1	1	0	1	6622	709.2	7.05	2.93	1	protein metabolism;other metabolic processes;transport;signal transduction;other biological processes	non-structural extracellular;other membranes;cytoskeleton	other molecular function	Pf00531, Pf00791, Pf01442, Pf12796, Pf17809	[GO:0005576]; GO:0110165; GO:0005575 [GO:0005856]; GO:0043232; GO:0043228; GO:0043229; GO:0043226; GO:0005622; GO:0110165; GO:0005575 [GO:0006869]; GO:0071702; GO:0010876; GO:0006810; GO:0033036; GO:0051234; GO:0051179; GO:0008150 [GO:0007165]; GO:0009987; GO:0050794; GO:0007154; GO:0023052; GO:0051716; GO:0008150; GO:0050789; GO:0050896; GO:0065007 [GO:0008289]; GO:0005488; GO:0003674 [GO:000960…		A0A6P5HDA5	LOC100642686	High	1	uncharacterized protein LOC100642686 isoform X4	Bombus terrestris	Bombus	Bombus	Bombus
M. luteus	ELBO_NSI_F084	FALSE	High	Master Protein	A0A6P3UF13	Uncharacterized	uncharacterized protein LOC100643020 OS=Bombus terrestris OX=30195 GN=LOC100643020 PE=3 SV=1	0	FALSE	65.119	9	15	31	4	15	2685	311.6	6.57	85.29	15		other membranes	other molecular function	Pf01433, Pf11838, Pf17900	[GO:0008237]; GO:0008233; GO:0016787; GO:0140096; GO:0003824; GO:0003674 [GO:0008270]; GO:0046914; GO:0046872; GO:0043169; GO:0043167; GO:0005488; GO:0003674 [GO:0016021]; GO:0031224; GO:0110165; GO:0016020; GO:0005575		A0A6P3UF13; bter:100643020	LOC100643020	High	1	uncharacterized protein LOC100643020	Bombus terrestris	Bombus	Bombus	Bombus
M. luteus	ELBO_NSI_F084	FALSE	High	Master Protein	A0A6P3DBH7	Uncharacterized	uncharacterized protein LOC100643049 OS=Bombus terrestris OX=30195 GN=LOC100643049 PE=4 SV=1	0	FALSE	6.054	3	1	2	1	1	590	66.3	8.97	4.54	1						100643049	A0A6P3DBH7; bter:100643049	LOC100643049	High	1	uncharacterized protein LOC100643049	Bombus terrestris	Bombus	Bombus	Bombus
M. luteus	ELBO_NSI_F084	FALSE	High	Master Protein	A0A6P3D623	Uncharacterized	uncharacterized protein LOC100643149 OS=Bombus terrestris OX=30195 GN=LOC100643149 PE=4 SV=1	0	FALSE	84.731	36	8	152	5	7	327	36.9	4.61	496.28	8						100643149	A0A6P3D623; bter:100643149	LOC100643149	High	1	uncharacterized protein LOC100643149	Bombus terrestris	Bombus	Bombus	Bombus
M. luteus	ELBO_NSI_F084	FALSE	High	Master Protein	A0A6P3DET5	Uncharacterized	uncharacterized protein LOC100644101 OS=Bombus terrestris OX=30195 GN=LOC100644101 PE=4 SV=1	0	FALSE	2.793	10	1	2	1	1	155	17.4	10.15	7.07	1						100644101	A0A6P3DET5; bter:100644101	LOC100644101	High	1	uncharacterized protein LOC100644101	Bombus terrestris	Bombus	Bombus	Bombus
M. luteus	ELBO_NSI_F084	FALSE	High	Master Protein	A0A6P3D4Q0	Uncharacterized	uncharacterized protein LOC100644429 isoform X1 OS=Bombus terrestris OX=30195 GN=LOC100644429 PE=4 SV=1	0	FALSE	70.709	29	6	51	3	5	365	41.2	4.84	158.6	6							A0A6P3D4Q0	LOC100644429	High	1	uncharacterized protein LOC100644429 isoform X1	Bombus terrestris	Bombus	Bombus	Bombus
M. luteus	ELBO_NSI_F084	FALSE	High	Master Protein	A0A6P3DMA2	Uncharacterized	uncharacterized protein LOC100644470 OS=Bombus terrestris OX=30195 GN=LOC100644470 PE=3 SV=1	0	FALSE	23.929	23	6	8	3	6	385	43.3	8.28	25.01	6			other molecular function	Pf01408, Pf02894	[GO:0000166]; GO:0036094; GO:1901265; GO:0005488; GO:0097159; GO:1901363; GO:0003674	100644470	A0A6P3DMA2; bter:100644470	LOC100644470	High	1	uncharacterized protein LOC100644470	Bombus terrestris	Bombus	Bombus	Bombus
M. luteus	ELBO_NSI_F084	FALSE	High	Master Protein	A0A6P3D570	Uncharacterized	uncharacterized protein LOC100644671 OS=Bombus terrestris OX=30195 GN=LOC100644671 PE=4 SV=1	0	FALSE	35.645	15	5	8	4	4	647	73.7	6.39	33.11	5		other membranes			[GO:0016021]; GO:0031224; GO:0110165; GO:0016020; GO:0005575	100644671	A0A6P3D570; bter:100644671	LOC100644671	High	1	uncharacterized protein LOC100644671	Bombus terrestris	Bombus	Bombus	Bombus
M. luteus	ELBO_NSI_F084	FALSE	High	Master Protein	A0A6P3DBZ7	Uncharacterized	uncharacterized protein LOC100644683 OS=Bombus terrestris OX=30195 GN=LOC100644683 PE=4 SV=1	0	FALSE	91.36	17	14	60	5	13	1130	128.1	8.25	182.76	14			other molecular function	Pf00135	[GO:0052689]; GO:0016788; GO:0016787; GO:0003824; GO:0003674		A0A6P3DBZ7; bter:100644683	LOC100644683	High	1	uncharacterized protein LOC100644683	Bombus terrestris	Bombus	Bombus	Bombus
M. luteus	ELBO_NSI_F084	FALSE	High	Master Protein	A0A6P3U7Q3	Uncharacterized	uncharacterized protein LOC100644917 isoform X2 OS=Bombus terrestris OX=30195 GN=LOC100644917 PE=4 SV=1	0	FALSE	37.704	10	10	16	0	3	1274	145.8	7.8	45.76	10	transport		transporter activity	Pf01347	[GO:0005319]; GO:0005215; GO:0006869; GO:0003674; GO:0071702; GO:0010876; GO:0006810; GO:0033036; GO:0051234; GO:0051179; GO:0008150	100644917	A0A6P3U7Q3	LOC100644917	High	1	uncharacterized protein LOC100644917 isoform X2	Bombus terrestris	Bombus	Bombus	Bombus
M. luteus	ELBO_NSI_F084	FALSE	High	Master Protein	A0A6P3TZP7	Uncharacterized	uncharacterized protein LOC100644923 isoform X3 OS=Bombus terrestris OX=30195 GN=LOC100644923 PE=4 SV=1	0	FALSE	6.624	2	2	2	0	2	1907	214.5	6.32	3.4	2	transport	non-structural extracellular;other membranes	other molecular function	Pf00024, Pf00051, Pf00057, Pf00059, Pf00089, Pf00530, Pf01607	[GO:0004252]; GO:0004175; GO:0008236; GO:0008233; GO:0017171; GO:0016787; GO:0140096; GO:0003824; GO:0003674 [GO:0005044]; GO:0038024; GO:0003674; GO:0006897; GO:0016192; GO:0006810; GO:0051234; GO:0051179; GO:0008150 [GO:0005576]; GO:0110165; GO:0005575 [GO:0008061]; GO:0097367; GO:0005488; GO:0003674 [GO:0016020]; GO:0110165; GO:0005575	100644923	A0A6P3TZP7	LOC100644923	High	1	uncharacterized protein LOC100644923 isoform X3	Bombus terrestris	Bombus	Bombus	Bombus
M. luteus	ELBO_NSI_F084	FALSE	High	Master Protein	A0A6P3DBI9	Uncharacterized	uncharacterized protein LOC100644966 OS=Bombus terrestris OX=30195 GN=LOC100644966 PE=4 SV=1	0	FALSE	31.546	34	2	19	2	2	100	11.1	6.68	30.14	2						100644966	A0A6P3DBI9; bter:100644966	LOC100644966	High	1	uncharacterized protein LOC100644966	Bombus terrestris	Bombus	Bombus	Bombus
M. luteus	ELBO_NSI_F084	FALSE	Medium	Master Protein	A0A6P3UEB6	Uncharacterized	uncharacterized protein LOC100645158 OS=Bombus terrestris OX=30195 GN=LOC100645158 PE=4 SV=1	0.016	FALSE	0.665	10	1	7	1	1	224	26.5	9.66	2.04	1						100645158	A0A6P3UEB6; bter:100645158	LOC100645158	High	1	uncharacterized protein LOC100645158	Bombus terrestris	Bombus	Bombus	Bombus
M. luteus	ELBO_NSI_F084	FALSE	High	Master Protein	A0A6P3DC59	Uncharacterized	uncharacterized protein LOC100645203 OS=Bombus terrestris OX=30195 GN=LOC100645203 PE=4 SV=1	0	FALSE	37.654	54	4	14	4	4	137	14.9	5.47	53.98	4		non-structural extracellular	other molecular function	Pf01395	[GO:0005549]; GO:0005488; GO:0003674 [GO:0005576]; GO:0110165; GO:0005575	100645203	A0A6P3DC59; bter:100645203	LOC100645203	High	1	uncharacterized protein LOC100645203	Bombus terrestris	Bombus	Bombus	Bombus
M. luteus	ELBO_NSI_F084	FALSE	High	Master Protein	A0A6P3UB89	Uncharacterized	uncharacterized protein LOC100646009 OS=Bombus terrestris OX=30195 GN=LOC100646009 PE=4 SV=1	0	FALSE	46.807	26	8	21	1	8	435	49.3	6.93	66.09	8	other metabolic processes			Pf00043, Pf13417	[GO:0006749]; GO:0006518; GO:0006575; GO:0006790; GO:0043603; GO:1901564; GO:0044237; GO:0034641; GO:0006807; GO:0071704; GO:0008152; GO:0009987; GO:0008150	100646009	A0A6P3UB89; bter:100646009	LOC100646009	High	1	uncharacterized protein LOC100646009	Bombus terrestris	Bombus	Bombus	Bombus
M. luteus	ELBO_NSI_F084	FALSE	High	Master Protein	A0A6P3DDT4	Uncharacterized	uncharacterized protein LOC100646544 OS=Bombus terrestris OX=30195 GN=LOC100646544 PE=4 SV=1	0	FALSE	23.953	25	3	15	3	3	136	15.6	5.64	41.59	3		non-structural extracellular	other molecular function	Pf01395	[GO:0005549]; GO:0005488; GO:0003674 [GO:0005576]; GO:0110165; GO:0005575	100646544	A0A6P3DDT4; bter:100646544	LOC100646544	High	1	uncharacterized protein LOC100646544	Bombus terrestris	Bombus	Bombus	Bombus
M. luteus	ELBO_NSI_F084	FALSE	High	Master Protein	A0A6P3DFP4	Uncharacterized	uncharacterized protein LOC100646546 OS=Bombus terrestris OX=30195 GN=LOC100646546 PE=4 SV=1	0	FALSE	25.28	18	3	14	3	3	242	27.4	5.63	52.09	3				Pf06585		100646546	A0A6P3DFP4; bter:100646546	LOC100646546	High	1	uncharacterized protein LOC100646546	Bombus terrestris	Bombus	Bombus	Bombus
M. luteus	ELBO_NSI_F084	FALSE	High	Master Protein	A0A6P3DA51	Uncharacterized	uncharacterized protein LOC100647299 OS=Bombus terrestris OX=30195 GN=LOC100647299 PE=3 SV=1	0	FALSE	4.452	3	1	1	1	1	468	52.6	7.87	3.16	1		other membranes	other molecular function	Pf03227, Pf08238	[GO:0016021]; GO:0031224; GO:0110165; GO:0016020; GO:0005575 [GO:0016671]; GO:0016667; GO:0016491; GO:0003824; GO:0003674	100647299	A0A6P3DA51; bter:100647299	LOC100647299	High	1	uncharacterized protein LOC100647299	Bombus terrestris	Bombus	Bombus	Bombus
M. luteus	ELBO_NSI_F084	FALSE	High	Master Protein	A0A6P3D7U9	Uncharacterized	uncharacterized protein LOC100647415 isoform X2 OS=Bombus terrestris OX=30195 GN=LOC100647415 PE=4 SV=1	0	FALSE	15.951	7	3	7	0	3	644	75.2	7.68	21.62	3				Pf16061		100647415	A0A6P3D7U9; bter:100647415	LOC100647415	High	1	uncharacterized protein LOC100647415 isoform X2	Bombus terrestris	Bombus	Bombus	Bombus
M. luteus	ELBO_NSI_F084	FALSE	High	Master Protein	A0A6P3DC67	Uncharacterized	uncharacterized protein LOC100647540 OS=Bombus terrestris OX=30195 GN=LOC100647540 PE=4 SV=1	0	FALSE	11.474	27	3	8	1	3	135	15.1	5.54	16.87	3		non-structural extracellular	other molecular function	Pf01395	[GO:0005549]; GO:0005488; GO:0003674 [GO:0005576]; GO:0110165; GO:0005575	100647540	A0A6P3DC67; bter:100647540	LOC100647540	High	1	uncharacterized protein LOC100647540	Bombus terrestris	Bombus	Bombus	Bombus
M. luteus	ELBO_NSI_F084	FALSE	High	Master Protein	A0A6P3UG07	Uncharacterized	uncharacterized protein LOC100647796 OS=Bombus terrestris OX=30195 GN=LOC100647796 PE=4 SV=1	0	FALSE	137.521	76	11	429	3	11	193	21.4	5.67	1971.26	11	transport	non-structural extracellular	other molecular function	Pf07464	[GO:0005576]; GO:0110165; GO:0005575 [GO:0006869]; GO:0071702; GO:0010876; GO:0006810; GO:0033036; GO:0051234; GO:0051179; GO:0008150 [GO:0008289]; GO:0005488; GO:0003674	100647796	A0A6P3UG07; bter:100647796	LOC100647796	High	1	uncharacterized protein LOC100647796	Bombus terrestris	Bombus	Bombus	Bombus
M. luteus	ELBO_NSI_F084	FALSE	High	Master Protein	A0A6P5IAH6	Uncharacterized	uncharacterized protein LOC100648602 OS=Bombus terrestris OX=30195 GN=LOC100648602 PE=3 SV=1	0	FALSE	47.815	14	10	42	2	2	877	98.2	6.01	120.97	10	other biological processes	non-structural extracellular	enzyme regulator activity	Pf00079	[GO:0004867]; GO:0004866; GO:0030414; GO:0061135; GO:0010951; GO:0004857; GO:0061134; GO:0052548; GO:0010466; GO:0030234; GO:0043086; GO:0052547; GO:0045861; GO:0051346; GO:0098772; GO:0050790; GO:0044092; GO:0030162; GO:0051336; GO:0032269; GO:0003674; GO:0065009; GO:0051246; GO:0031324; GO:0032268; GO:0051248; GO:0065007; GO:0051171; GO:0060255; GO:0080090; GO:0009892; GO:0031323; GO:0048523; G…		A0A6P5IAH6; bter:100648602	LOC100648602	High	1	uncharacterized protein LOC100648602	Bombus terrestris	Bombus	Bombus	Bombus
M. luteus	ELBO_NSI_F084	FALSE	High	Master Protein	A0A6P5HQ23	Uncharacterized	uncharacterized protein LOC100650078 OS=Bombus terrestris OX=30195 GN=LOC100650078 PE=4 SV=1	0	FALSE	5.604	7	2	2	2	2	220	25.6	9.48	7.04	2						100650078	A0A6P5HQ23; bter:100650078	LOC100650078	High	1	uncharacterized protein LOC100650078	Bombus terrestris	Bombus	Bombus	Bombus
M. luteus	ELBO_NSI_F084	FALSE	High	Master Protein	A0A6P3DDV3	Uncharacterized	uncharacterized protein LOC100650085 OS=Bombus terrestris OX=30195 GN=LOC100650085 PE=4 SV=1	0	FALSE	19.687	40	4	7	4	4	136	15.5	4.55	27.41	4		non-structural extracellular	other molecular function	Pf01395	[GO:0005549]; GO:0005488; GO:0003674 [GO:0005576]; GO:0110165; GO:0005575	100650085	A0A6P3DDV3; bter:100650085	LOC100650085	High	1	uncharacterized protein LOC100650085	Bombus terrestris	Bombus	Bombus	Bombus
M. luteus	ELBO_NSI_F084	FALSE	High	Master Protein	A0A6P3DG29	Uncharacterized	uncharacterized protein LOC100650789 OS=Bombus terrestris OX=30195 GN=LOC100650789 PE=4 SV=1	0	FALSE	66.712	48	4	47	1	1	129	13.8	8.35	156.33	4						100650789	A0A6P3DG29; bter:100650789	LOC100650789	High	1	uncharacterized protein LOC100650789	Bombus terrestris	Bombus	Bombus	Bombus
M. luteus	ELBO_NSI_F084	FALSE	High	Master Protein	A0A6P5HRU2	Uncharacterized	uncharacterized protein LOC100651249 OS=Bombus terrestris OX=30195 GN=LOC100651249 PE=4 SV=1	0	FALSE	10.508	8	3	4	0	3	1099	126	5.57	11.92	3				Pf06757			A0A6P5HRU2; bter:100651249	LOC100651249	High	1	uncharacterized protein LOC100651249	Bombus terrestris	Bombus	Bombus	Bombus
M. luteus	ELBO_NSI_F084	FALSE	High	Master Protein	A0A6P8LBT1	Uncharacterized	uncharacterized protein LOC100740046 isoform X1 OS=Bombus impatiens OX=132113 GN=LOC100740046 PE=4 SV=1	0	FALSE	17.027	10	3	6	0	3	293	33.1	9.48	20.72	3				Pf06585			A0A6P8LBT1	LOC100740046	High	1	uncharacterized protein LOC100740046 isoform X1	Bombus impatiens	Bombus	Bombus	Bombus
M. luteus	ELBO_NSI_F084	FALSE	High	Master Protein	A0A6P3DUZ1	Uncharacterized	uncharacterized protein LOC100740414 OS=Bombus impatiens OX=132113 GN=LOC100740414 PE=4 SV=1	0	FALSE	4.131	5	1	1	1	1	328	37	4.72	4	1						100740414	A0A6P3DUZ1; bim:100740414	LOC100740414	High	1	uncharacterized protein LOC100740414	Bombus impatiens	Bombus	Bombus	Bombus
M. luteus	ELBO_NSI_F084	FALSE	High	Master Protein	A0A6P3URE2	Uncharacterized	uncharacterized protein LOC100744292 isoform X1 OS=Bombus impatiens OX=132113 GN=LOC100744292 PE=4 SV=1	0	FALSE	2.333	1	1	1	0	1	1929	214.1	7.56	2.49	1			other molecular function	Pf00412, Pf00595, Pf02163, Pf15936	[GO:0046872]; GO:0043169; GO:0043167; GO:0005488; GO:0003674	100744292	A0A6P3URE2; bim:100744292	LOC100744292	High	1	uncharacterized protein LOC100744292 isoform X1	Bombus impatiens	Bombus	Bombus	Bombus
M. luteus	ELBO_NSI_F084	FALSE	High	Master Protein	A0A6P8LQA8	Uncharacterized	uncharacterized protein LOC100745562 isoform X1 OS=Bombus impatiens OX=132113 GN=LOC100745562 PE=4 SV=1	0.002	FALSE	1.412	3	1	3	0	1	211	23.3	8.35	0	1							A0A6P8LQA8	LOC100745562	High	1	uncharacterized protein LOC100745562 isoform X1	Bombus impatiens	Bombus	Bombus	Bombus
M. luteus	ELBO_NSI_F084	FALSE	High	Master Protein	A0A6P3U335	Uncharacterized	uncharacterized protein LOC105665627 OS=Bombus terrestris OX=30195 GN=LOC105665627 PE=4 SV=1	0	FALSE	73.57	49	11	71	6	6	249	28.4	9.47	220.44	11				Pf06757		105665627	A0A6P3U335; bter:105665627	LOC105665627	High	1	uncharacterized protein LOC105665627	Bombus terrestris	Bombus	Bombus	Bombus
M. luteus	ELBO_NSI_F084	FALSE	High	Master Protein	A0A6P3U6L4	Uncharacterized	uncharacterized protein LOC105666313 OS=Bombus terrestris OX=30195 GN=LOC105666313 PE=4 SV=1	0.001	FALSE	1.953	7	1	1	1	1	276	30.7	7.43	0	1							A0A6P3U6L4; bter:105666313	LOC105666313	High	1	uncharacterized protein LOC105666313	Bombus terrestris	Bombus	Bombus	Bombus
M. luteus	ELBO_NSI_F084	FALSE	High	Master Protein	A0A6P3UAY4	Uncharacterized	uncharacterized protein LOC105666492 isoform X1 OS=Bombus terrestris OX=30195 GN=LOC105666492 PE=4 SV=1	0.002	FALSE	1.616	7	1	1	0	1	161	16.7	6.77	2.18	1				Pf00386		105666492	A0A6P3UAY4; bter:105666492	LOC105666492	High	1	uncharacterized protein LOC105666492 isoform X1	Bombus terrestris	Bombus	Bombus	Bombus
M. luteus	ELBO_NSI_F084	FALSE	High	Master Protein	A0A6P5IEZ6	Uncharacterized	uncharacterized protein LOC110119181 isoform X1 OS=Bombus terrestris OX=30195 GN=LOC110119181 PE=4 SV=1	0	FALSE	13.024	14	3	4	0	3	339	37.4	6.35	13.48	3				Pf01156			A0A6P5IEZ6; bter:110119181	LOC110119181	High	1	uncharacterized protein LOC110119181 isoform X1	Bombus terrestris	Bombus	Bombus	Bombus
M. luteus	ELBO_NSI_F084	FALSE	High	Master Protein	A0A6P5HM01	Uncharacterized	uncharacterized protein LOC110119282 OS=Bombus terrestris OX=30195 GN=LOC110119282 PE=4 SV=1	0	FALSE	10.255	16	1	3	0	1	81	9	7.94	6.74	1							A0A6P5HM01; bter:110119282	LOC110119282	High	1	uncharacterized protein LOC110119282	Bombus terrestris	Bombus	Bombus	Bombus
M. luteus	ELBO_NSI_F084	FALSE	High	Master Protein	A0A6P5I8S0	Uncharacterized	uncharacterized protein LOC110120267 OS=Bombus terrestris OX=30195 GN=LOC110120267 PE=4 SV=1	0	FALSE	21.669	22	3	9	2	2	266	30.8	4.78	36.89	3							A0A6P5I8S0; bter:110120267	LOC110120267	High	1	uncharacterized protein LOC110120267	Bombus terrestris	Bombus	Bombus	Bombus
M. luteus	ELBO_NSI_F084	FALSE	High	Master Protein	A0A6P8LKG3	Uncharacterized	uncharacterized protein LOC117152325 isoform X3 OS=Bombus impatiens OX=132113 GN=LOC117152325 PE=4 SV=1	0	FALSE	32.124	6	3	9	0	1	1607	183.6	5.41	42.89	3							A0A6P8LKG3	LOC117152325	High	1	uncharacterized protein LOC117152325 isoform X3	Bombus impatiens	Bombus	Bombus	Bombus
M. luteus	ELBO_NSI_F084	FALSE	High	Master Protein	A0A6P8LA40	Uncharacterized	uncharacterized protein LOC117204032 OS=Bombus bifarius OX=103933 GN=LOC117204032 PE=4 SV=1	0	FALSE	11.159	13	1	2	0	1	156	16.8	7.52	7.57	1							A0A6P8LA40	LOC117204032	High	1	uncharacterized protein LOC117204032	Bombus bifarius	Bombus	Bombus	Bombus
M. luteus	ELBO_NSI_F084	FALSE	High	Master Protein	A0A6P8LGP6	Uncharacterized	uncharacterized protein LOC117204241 OS=Bombus bifarius OX=103933 GN=LOC117204241 PE=4 SV=1	0	FALSE	26.114	44	1	16	0	1	78	8.6	5.17	62.67	1		non-structural extracellular	other molecular function	Pf01607	[GO:0005576]; GO:0110165; GO:0005575 [GO:0008061]; GO:0097367; GO:0005488; GO:0003674		A0A6P8LGP6	LOC117204241	High	1	uncharacterized protein LOC117204241	Bombus bifarius	Bombus	Bombus	Bombus
M. luteus	ELBO_NSI_F084	FALSE	High	Master Protein	A0A6P8M5N4	Uncharacterized	uncharacterized protein LOC117204537 OS=Bombus bifarius OX=103933 GN=LOC117204537 PE=4 SV=1	0	FALSE	33.887	15	6	30	0	1	486	55.1	8.98	100.95	6				Pf06757			A0A6P8M5N4	LOC117204537	Medium	1	uncharacterized protein LOC117204537	Bombus bifarius	Bombus	Bombus	Bombus
M. luteus	ELBO_NSI_F084	FALSE	High	Master Protein	A0A6P8MSL4	Uncharacterized	uncharacterized protein LOC117208387 OS=Bombus bifarius OX=103933 GN=LOC117208387 PE=4 SV=1	0	FALSE	9.292	1	2	2	0	2	4335	495.4	6.77	7	2	transport		transporter activity	Pf00094, Pf01347, Pf06448, Pf09172	[GO:0005319]; GO:0005215; GO:0006869; GO:0003674; GO:0071702; GO:0010876; GO:0006810; GO:0033036; GO:0051234; GO:0051179; GO:0008150		A0A6P8MSL4	LOC117208387	High	1	uncharacterized protein LOC117208387	Bombus bifarius	Bombus	Bombus	Bombus
M. luteus	ELBO_NSI_F084	FALSE	High	Master Protein	A0A6P8NAJ3	Uncharacterized	uncharacterized protein LOC117211610 OS=Bombus bifarius OX=103933 GN=LOC117211610 PE=4 SV=1	0	FALSE	4.946	10	2	2	0	2	482	54.5	6.04	3.88	2			other molecular function	Pf06585, Pf16984	[GO:0008289]; GO:0005488; GO:0003674		A0A6P8NAJ3	LOC117211610	High	1	uncharacterized protein LOC117211610	Bombus bifarius	Bombus	Bombus	Bombus
M. luteus	ELBO_NSI_F084	FALSE	High	Master Protein	A0A6P8N3A3	Uncharacterized	uncharacterized protein LOC117213670 OS=Bombus bifarius OX=103933 GN=LOC117213670 PE=4 SV=1	0	FALSE	5.997	4	1	2	0	1	316	35.1	9.04	5.58	1		other membranes			[GO:0016021]; GO:0031224; GO:0110165; GO:0016020; GO:0005575		A0A6P8N3A3	LOC117213670	High	1	uncharacterized protein LOC117213670	Bombus bifarius	Bombus	Bombus	Bombus
M. luteus	ELBO_NSI_F084	FALSE	High	Master Protein	A0A6J3JUJ1	Uncharacterized	uncharacterized protein LOC117230536 OS=Bombus vosnesenskii OX=207650 GN=LOC117230536 PE=4 SV=1	0	FALSE	31.943	48	4	22	1	1	129	13.8	8.35	54.78	4							A0A6J3JUJ1	LOC117230536	High	1	uncharacterized protein LOC117230536	Bombus vosnesenskii	Bombus	Bombus	Bombus
M. luteus	ELBO_NSI_F084	FALSE	High	Master Protein	A0A6J3JXU1	Uncharacterized	uncharacterized protein LOC117231108 OS=Bombus vosnesenskii OX=207650 GN=LOC117231108 PE=4 SV=1	0	FALSE	43.583	13	10	32	0	2	823	91.6	6.87	82.59	10			other molecular function	Pf00089, Pf12032	[GO:0004252]; GO:0004175; GO:0008236; GO:0008233; GO:0017171; GO:0016787; GO:0140096; GO:0003824; GO:0003674		A0A6J3JXU1	LOC117231108	High	1	uncharacterized protein LOC117231108	Bombus vosnesenskii	Bombus	Bombus	Bombus
M. luteus	ELBO_NSI_F084	FALSE	High	Master Protein	A0A6J3K019	Uncharacterized	uncharacterized protein LOC117231791 OS=Bombus vosnesenskii OX=207650 GN=LOC117231791 PE=4 SV=1	0	FALSE	15.663	22	3	7	0	3	134	15.4	5.31	9.46	3							A0A6J3K019	LOC117231791	High	1	uncharacterized protein LOC117231791	Bombus vosnesenskii	Bombus	Bombus	Bombus
M. luteus	ELBO_NSI_F084	FALSE	High	Master Protein	A0A6J3KS91	Uncharacterized	uncharacterized protein LOC117236272 OS=Bombus vosnesenskii OX=207650 GN=LOC117236272 PE=4 SV=1	0	FALSE	8.355	11	3	4	0	3	301	33.6	5.29	10.13	3							A0A6J3KS91	LOC117236272	High	1	uncharacterized protein LOC117236272	Bombus vosnesenskii	Bombus	Bombus	Bombus
M. luteus	ELBO_NSI_F084	FALSE	High	Master Protein	A0A6J3L041	Uncharacterized	uncharacterized protein LOC117238289 OS=Bombus vosnesenskii OX=207650 GN=LOC117238289 PE=4 SV=1	0.001	FALSE	1.688	5	1	1	0	1	413	47.5	6.24	3.02	1				Pf02958			A0A6J3L041	LOC117238289	High	1	uncharacterized protein LOC117238289	Bombus vosnesenskii	Bombus	Bombus	Bombus
P. carotovorum	ELBO_NSI_F087	FALSE	High	Master Protein	A0A6P3UF13	Uncharacterized	uncharacterized protein LOC100643020 OS=Bombus terrestris OX=30195 GN=LOC100643020 PE=3 SV=1	0	FALSE	61.551	9	16	27	5	16	2685	311.6	6.57	80.47	16		other membranes	other molecular function	Pf01433, Pf11838, Pf17900	[GO:0008237]; GO:0008233; GO:0016787; GO:0140096; GO:0003824; GO:0003674 [GO:0008270]; GO:0046914; GO:0046872; GO:0043169; GO:0043167; GO:0005488; GO:0003674 [GO:0016021]; GO:0031224; GO:0110165; GO:0016020; GO:0005575		A0A6P3UF13; bter:100643020	LOC100643020	High	1	uncharacterized protein LOC100643020	Bombus terrestris	Bombus	Bombus	Bombus
P. carotovorum	ELBO_NSI_F087	FALSE	High	Master Protein	A0A6P3D623	Uncharacterized	uncharacterized protein LOC100643149 OS=Bombus terrestris OX=30195 GN=LOC100643149 PE=4 SV=1	0	FALSE	71.674	24	6	108	3	5	327	36.9	4.61	375.9	6						100643149	A0A6P3D623; bter:100643149	LOC100643149	High	1	uncharacterized protein LOC100643149	Bombus terrestris	Bombus	Bombus	Bombus
P. carotovorum	ELBO_NSI_F087	FALSE	High	Master Protein	A0A6P3U6K3	Uncharacterized	uncharacterized protein LOC100644337 OS=Bombus terrestris OX=30195 GN=LOC100644337 PE=4 SV=1	0	FALSE	29.173	30	6	11	1	6	246	27.9	9.31	37.82	6				Pf06585		100644337	A0A6P3U6K3; bter:100644337	LOC100644337	High	1	uncharacterized protein LOC100644337	Bombus terrestris	Bombus	Bombus	Bombus
P. carotovorum	ELBO_NSI_F087	FALSE	High	Master Protein	A0A6P3D4Q0	Uncharacterized	uncharacterized protein LOC100644429 isoform X1 OS=Bombus terrestris OX=30195 GN=LOC100644429 PE=4 SV=1	0	FALSE	14.489	11	2	7	0	1	365	41.2	4.84	19.34	2							A0A6P3D4Q0	LOC100644429	High	1	uncharacterized protein LOC100644429 isoform X1	Bombus terrestris	Bombus	Bombus	Bombus
P. carotovorum	ELBO_NSI_F087	FALSE	High	Master Protein	A0A6P3D570	Uncharacterized	uncharacterized protein LOC100644671 OS=Bombus terrestris OX=30195 GN=LOC100644671 PE=4 SV=1	0	FALSE	5.642	3	1	2	1	1	647	73.7	6.39	6.62	1		other membranes			[GO:0016021]; GO:0031224; GO:0110165; GO:0016020; GO:0005575	100644671	A0A6P3D570; bter:100644671	LOC100644671	High	1	uncharacterized protein LOC100644671	Bombus terrestris	Bombus	Bombus	Bombus
P. carotovorum	ELBO_NSI_F087	FALSE	High	Master Protein	A0A6P3DBZ7	Uncharacterized	uncharacterized protein LOC100644683 OS=Bombus terrestris OX=30195 GN=LOC100644683 PE=4 SV=1	0	FALSE	26.816	8	6	10	3	6	1130	128.1	8.25	30.49	6			other molecular function	Pf00135	[GO:0052689]; GO:0016788; GO:0016787; GO:0003824; GO:0003674		A0A6P3DBZ7; bter:100644683	LOC100644683	High	1	uncharacterized protein LOC100644683	Bombus terrestris	Bombus	Bombus	Bombus
P. carotovorum	ELBO_NSI_F087	FALSE	High	Master Protein	A0A6P3TZP7	Uncharacterized	uncharacterized protein LOC100644923 isoform X3 OS=Bombus terrestris OX=30195 GN=LOC100644923 PE=4 SV=1	0	FALSE	11.998	1	3	11	0	3	1907	214.5	6.32	32.23	3	transport	non-structural extracellular;other membranes	other molecular function	Pf00024, Pf00051, Pf00057, Pf00059, Pf00089, Pf00530, Pf01607	[GO:0004252]; GO:0004175; GO:0008236; GO:0008233; GO:0017171; GO:0016787; GO:0140096; GO:0003824; GO:0003674 [GO:0005044]; GO:0038024; GO:0003674; GO:0006897; GO:0016192; GO:0006810; GO:0051234; GO:0051179; GO:0008150 [GO:0005576]; GO:0110165; GO:0005575 [GO:0008061]; GO:0097367; GO:0005488; GO:0003674 [GO:0016020]; GO:0110165; GO:0005575	100644923	A0A6P3TZP7	LOC100644923	High	1	uncharacterized protein LOC100644923 isoform X3	Bombus terrestris	Bombus	Bombus	Bombus
P. carotovorum	ELBO_NSI_F087	FALSE	High	Master Protein	A0A6P3DBI9	Uncharacterized	uncharacterized protein LOC100644966 OS=Bombus terrestris OX=30195 GN=LOC100644966 PE=4 SV=1	0	FALSE	26.53	34	2	11	2	2	100	11.1	6.68	19.55	2						100644966	A0A6P3DBI9; bter:100644966	LOC100644966	High	1	uncharacterized protein LOC100644966	Bombus terrestris	Bombus	Bombus	Bombus
P. carotovorum	ELBO_NSI_F087	FALSE	High	Master Protein	A0A6P3DC59	Uncharacterized	uncharacterized protein LOC100645203 OS=Bombus terrestris OX=30195 GN=LOC100645203 PE=4 SV=1	0	FALSE	20.144	21	2	7	2	2	137	14.9	5.47	29.51	2		non-structural extracellular	other molecular function	Pf01395	[GO:0005549]; GO:0005488; GO:0003674 [GO:0005576]; GO:0110165; GO:0005575	100645203	A0A6P3DC59; bter:100645203	LOC100645203	High	1	uncharacterized protein LOC100645203	Bombus terrestris	Bombus	Bombus	Bombus
P. carotovorum	ELBO_NSI_F087	FALSE	High	Master Protein	A0A6P3UB89	Uncharacterized	uncharacterized protein LOC100646009 OS=Bombus terrestris OX=30195 GN=LOC100646009 PE=4 SV=1	0	FALSE	19.834	13	3	7	1	3	435	49.3	6.93	23.73	3	other metabolic processes			Pf00043, Pf13417	[GO:0006749]; GO:0006518; GO:0006575; GO:0006790; GO:0043603; GO:1901564; GO:0044237; GO:0034641; GO:0006807; GO:0071704; GO:0008152; GO:0009987; GO:0008150	100646009	A0A6P3UB89; bter:100646009	LOC100646009	High	1	uncharacterized protein LOC100646009	Bombus terrestris	Bombus	Bombus	Bombus
P. carotovorum	ELBO_NSI_F087	FALSE	High	Master Protein	A0A6P3DDT4	Uncharacterized	uncharacterized protein LOC100646544 OS=Bombus terrestris OX=30195 GN=LOC100646544 PE=4 SV=1	0	FALSE	19.948	19	2	14	2	2	136	15.6	5.64	42.59	2		non-structural extracellular	other molecular function	Pf01395	[GO:0005549]; GO:0005488; GO:0003674 [GO:0005576]; GO:0110165; GO:0005575	100646544	A0A6P3DDT4; bter:100646544	LOC100646544	High	1	uncharacterized protein LOC100646544	Bombus terrestris	Bombus	Bombus	Bombus
P. carotovorum	ELBO_NSI_F087	FALSE	High	Master Protein	A0A6P3DFP4	Uncharacterized	uncharacterized protein LOC100646546 OS=Bombus terrestris OX=30195 GN=LOC100646546 PE=4 SV=1	0	FALSE	22.366	23	4	18	4	4	242	27.4	5.63	54.12	4				Pf06585		100646546	A0A6P3DFP4; bter:100646546	LOC100646546	High	1	uncharacterized protein LOC100646546	Bombus terrestris	Bombus	Bombus	Bombus
P. carotovorum	ELBO_NSI_F087	FALSE	High	Master Protein	A0A6P3DKT1	Uncharacterized	uncharacterized protein LOC100646603 isoform X2 OS=Bombus terrestris OX=30195 GN=LOC100646603 PE=4 SV=1	0	FALSE	2.745	8	1	1	0	1	166	18.4	8.47	3.21	1						100646603	A0A6P3DKT1; bter:100646603	LOC100646603	High	1	uncharacterized protein LOC100646603 isoform X2	Bombus terrestris	Bombus	Bombus	Bombus
P. carotovorum	ELBO_NSI_F087	FALSE	High	Master Protein	A0A6P3DA51	Uncharacterized	uncharacterized protein LOC100647299 OS=Bombus terrestris OX=30195 GN=LOC100647299 PE=3 SV=1	0	FALSE	7.231	3	1	2	1	1	468	52.6	7.87	6.44	1		other membranes	other molecular function	Pf03227, Pf08238	[GO:0016021]; GO:0031224; GO:0110165; GO:0016020; GO:0005575 [GO:0016671]; GO:0016667; GO:0016491; GO:0003824; GO:0003674	100647299	A0A6P3DA51; bter:100647299	LOC100647299	High	1	uncharacterized protein LOC100647299	Bombus terrestris	Bombus	Bombus	Bombus
P. carotovorum	ELBO_NSI_F087	FALSE	High	Master Protein	A0A6P3D7U9	Uncharacterized	uncharacterized protein LOC100647415 isoform X2 OS=Bombus terrestris OX=30195 GN=LOC100647415 PE=4 SV=1	0	FALSE	26.163	8	3	10	0	3	644	75.2	7.68	36.44	3				Pf16061		100647415	A0A6P3D7U9; bter:100647415	LOC100647415	High	1	uncharacterized protein LOC100647415 isoform X2	Bombus terrestris	Bombus	Bombus	Bombus
P. carotovorum	ELBO_NSI_F087	FALSE	High	Master Protein	A0A6P3DC67	Uncharacterized	uncharacterized protein LOC100647540 OS=Bombus terrestris OX=30195 GN=LOC100647540 PE=4 SV=1	0	FALSE	5.143	16	2	3	0	2	135	15.1	5.54	7.84	2		non-structural extracellular	other molecular function	Pf01395	[GO:0005549]; GO:0005488; GO:0003674 [GO:0005576]; GO:0110165; GO:0005575	100647540	A0A6P3DC67; bter:100647540	LOC100647540	High	1	uncharacterized protein LOC100647540	Bombus terrestris	Bombus	Bombus	Bombus
P. carotovorum	ELBO_NSI_F087	FALSE	High	Master Protein	A0A6P3UG07	Uncharacterized	uncharacterized protein LOC100647796 OS=Bombus terrestris OX=30195 GN=LOC100647796 PE=4 SV=1	0	FALSE	123.079	78	11	362	3	10	193	21.4	5.67	1711.01	11	transport	non-structural extracellular	other molecular function	Pf07464	[GO:0005576]; GO:0110165; GO:0005575 [GO:0006869]; GO:0071702; GO:0010876; GO:0006810; GO:0033036; GO:0051234; GO:0051179; GO:0008150 [GO:0008289]; GO:0005488; GO:0003674	100647796	A0A6P3UG07; bter:100647796	LOC100647796	High	1	uncharacterized protein LOC100647796	Bombus terrestris	Bombus	Bombus	Bombus
P. carotovorum	ELBO_NSI_F087	FALSE	High	Master Protein	A0A6P3DDV3	Uncharacterized	uncharacterized protein LOC100650085 OS=Bombus terrestris OX=30195 GN=LOC100650085 PE=4 SV=1	0	FALSE	23.436	24	3	5	3	3	136	15.5	4.55	20.83	3		non-structural extracellular	other molecular function	Pf01395	[GO:0005549]; GO:0005488; GO:0003674 [GO:0005576]; GO:0110165; GO:0005575	100650085	A0A6P3DDV3; bter:100650085	LOC100650085	High	1	uncharacterized protein LOC100650085	Bombus terrestris	Bombus	Bombus	Bombus
P. carotovorum	ELBO_NSI_F087	FALSE	High	Master Protein	A0A6P3DG29	Uncharacterized	uncharacterized protein LOC100650789 OS=Bombus terrestris OX=30195 GN=LOC100650789 PE=4 SV=1	0	FALSE	60.223	31	2	23	1	1	129	13.8	8.35	90.09	2						100650789	A0A6P3DG29; bter:100650789	LOC100650789	High	1	uncharacterized protein LOC100650789	Bombus terrestris	Bombus	Bombus	Bombus
P. carotovorum	ELBO_NSI_F087	FALSE	High	Master Protein	A0A6P5HRU2	Uncharacterized	uncharacterized protein LOC100651249 OS=Bombus terrestris OX=30195 GN=LOC100651249 PE=4 SV=1	0	FALSE	42.549	12	4	15	0	4	1099	126	5.57	61.05	4				Pf06757			A0A6P5HRU2; bter:100651249	LOC100651249	High	1	uncharacterized protein LOC100651249	Bombus terrestris	Bombus	Bombus	Bombus
P. carotovorum	ELBO_NSI_F087	FALSE	High	Master Protein	A0A6P3DUZ1	Uncharacterized	uncharacterized protein LOC100740414 OS=Bombus impatiens OX=132113 GN=LOC100740414 PE=4 SV=1	0	FALSE	4.811	5	1	1	1	1	328	37	4.72	4.02	1						100740414	A0A6P3DUZ1; bim:100740414	LOC100740414	High	1	uncharacterized protein LOC100740414	Bombus impatiens	Bombus	Bombus	Bombus
P. carotovorum	ELBO_NSI_F087	FALSE	High	Master Protein	A0A6P3DP99	Uncharacterized	uncharacterized protein LOC100744056 OS=Bombus impatiens OX=132113 GN=LOC100744056 PE=4 SV=1	0	FALSE	9.759	3	2	4	0	2	829	93	6.25	13.15	2						100744056	A0A6P3DP99; bim:100744056	LOC100744056	High	1	uncharacterized protein LOC100744056	Bombus impatiens	Bombus	Bombus	Bombus
P. carotovorum	ELBO_NSI_F087	FALSE	High	Master Protein	A0A6P3U335	Uncharacterized	uncharacterized protein LOC105665627 OS=Bombus terrestris OX=30195 GN=LOC105665627 PE=4 SV=1	0	FALSE	76.278	45	12	62	8	8	249	28.4	9.47	206.02	12				Pf06757		105665627	A0A6P3U335; bter:105665627	LOC105665627	High	1	uncharacterized protein LOC105665627	Bombus terrestris	Bombus	Bombus	Bombus
P. carotovorum	ELBO_NSI_F087	FALSE	High	Master Protein	A0A6P3U6L4	Uncharacterized	uncharacterized protein LOC105666313 OS=Bombus terrestris OX=30195 GN=LOC105666313 PE=4 SV=1	0	FALSE	2.74	7	1	2	1	1	276	30.7	7.43	2.59	1							A0A6P3U6L4; bter:105666313	LOC105666313	High	1	uncharacterized protein LOC105666313	Bombus terrestris	Bombus	Bombus	Bombus
P. carotovorum	ELBO_NSI_F087	FALSE	High	Master Protein	A0A6P3UAY4	Uncharacterized	uncharacterized protein LOC105666492 isoform X1 OS=Bombus terrestris OX=30195 GN=LOC105666492 PE=4 SV=1	0	FALSE	10.388	22	2	3	0	2	161	16.7	6.77	15.08	2				Pf00386		105666492	A0A6P3UAY4; bter:105666492	LOC105666492	High	1	uncharacterized protein LOC105666492 isoform X1	Bombus terrestris	Bombus	Bombus	Bombus
P. carotovorum	ELBO_NSI_F087	FALSE	High	Master Protein	A0A6P3UIL8	Uncharacterized	uncharacterized protein LOC105667096 OS=Bombus terrestris OX=30195 GN=LOC105667096 PE=4 SV=1	0	FALSE	8.125	12	1	3	1	1	143	15.7	8.47	13.32	1						105667096	A0A6P3UIL8; bter:105667096	LOC105667096	High	1	uncharacterized protein LOC105667096	Bombus terrestris	Bombus	Bombus	Bombus
P. carotovorum	ELBO_NSI_F087	FALSE	High	Master Protein	A0A6P8M5N4	Uncharacterized	uncharacterized protein LOC117204537 OS=Bombus bifarius OX=103933 GN=LOC117204537 PE=4 SV=1	0	FALSE	31.851	13	5	23	0	1	486	55.1	8.98	88.93	5				Pf06757			A0A6P8M5N4	LOC117204537	High	1	uncharacterized protein LOC117204537	Bombus bifarius	Bombus	Bombus	Bombus
P. carotovorum	ELBO_NSI_F087	FALSE	High	Master Protein	A0A6P8MSL4	Uncharacterized	uncharacterized protein LOC117208387 OS=Bombus bifarius OX=103933 GN=LOC117208387 PE=4 SV=1	0	FALSE	32.71	3	8	10	0	8	4335	495.4	6.77	32.27	8	transport		transporter activity	Pf00094, Pf01347, Pf06448, Pf09172	[GO:0005319]; GO:0005215; GO:0006869; GO:0003674; GO:0071702; GO:0010876; GO:0006810; GO:0033036; GO:0051234; GO:0051179; GO:0008150		A0A6P8MSL4	LOC117208387	High	1	uncharacterized protein LOC117208387	Bombus bifarius	Bombus	Bombus	Bombus
P. carotovorum	ELBO_NSI_F087	FALSE	High	Master Protein	A0A6P8NAJ3	Uncharacterized	uncharacterized protein LOC117211610 OS=Bombus bifarius OX=103933 GN=LOC117211610 PE=4 SV=1	0	FALSE	12.958	10	2	4	0	2	482	54.5	6.04	14.65	2			other molecular function	Pf06585, Pf16984	[GO:0008289]; GO:0005488; GO:0003674		A0A6P8NAJ3	LOC117211610	High	1	uncharacterized protein LOC117211610	Bombus bifarius	Bombus	Bombus	Bombus
P. carotovorum	ELBO_NSI_F087	FALSE	High	Master Protein	A0A6P8N0F9	Uncharacterized	uncharacterized protein LOC117213042 OS=Bombus bifarius OX=103933 GN=LOC117213042 PE=3 SV=1	0	FALSE	11.031	2	2	5	0	2	849	96.4	6.98	18.07	2	other biological processes	non-structural extracellular;other membranes	enzyme regulator activity	Pf00079	[GO:0004867]; GO:0004866; GO:0030414; GO:0061135; GO:0010951; GO:0004857; GO:0061134; GO:0052548; GO:0010466; GO:0030234; GO:0043086; GO:0052547; GO:0045861; GO:0051346; GO:0098772; GO:0050790; GO:0044092; GO:0030162; GO:0051336; GO:0032269; GO:0003674; GO:0065009; GO:0051246; GO:0031324; GO:0032268; GO:0051248; GO:0065007; GO:0051171; GO:0060255; GO:0080090; GO:0009892; GO:0031323; GO:0048523; G…		A0A6P8N0F9	LOC117213042	High	1	uncharacterized protein LOC117213042	Bombus bifarius	Bombus	Bombus	Bombus
P. carotovorum	ELBO_NSI_F087	FALSE	High	Master Protein	A0A6P8MP60	Uncharacterized	uncharacterized protein LOC117213937 isoform X3 OS=Bombus bifarius OX=103933 GN=LOC117213937 PE=4 SV=1	0.009	FALSE	0.66	1	1	1	0	1	1444	162.6	5.15	2.06	1	cell organization and biogenesis		enzyme regulator activity	Pf00018, Pf00621	[GO:0005085]; GO:0030695; GO:0060589; GO:0030234; GO:0098772; GO:0050790; GO:0003674; GO:0065009; GO:0065007; GO:0008150 [GO:0016043]; GO:0071840; GO:0009987; GO:0008150		A0A6P8MP60	LOC117213937	High	1	uncharacterized protein LOC117213937 isoform X3	Bombus bifarius	Bombus	Bombus	Bombus
P. carotovorum	ELBO_NSI_F087	FALSE	High	Master Protein	A0A6P8N509	Uncharacterized	uncharacterized protein LOC117213955 OS=Bombus bifarius OX=103933 GN=LOC117213955 PE=4 SV=1	0	FALSE	7.488	19	2	4	0	2	135	14.6	5.69	11.89	2							A0A6P8N509	LOC117213955	High	1	uncharacterized protein LOC117213955	Bombus bifarius	Bombus	Bombus	Bombus
P. carotovorum	ELBO_NSI_F087	FALSE	High	Master Protein	A0A6J3JUJ1	Uncharacterized	uncharacterized protein LOC117230536 OS=Bombus vosnesenskii OX=207650 GN=LOC117230536 PE=4 SV=1	0	FALSE	23.718	31	2	9	1	1	129	13.8	8.35	23.26	2							A0A6J3JUJ1	LOC117230536	High	1	uncharacterized protein LOC117230536	Bombus vosnesenskii	Bombus	Bombus	Bombus
P. carotovorum	ELBO_NSI_F087	FALSE	High	Master Protein	A0A6J3JUZ3	Uncharacterized	uncharacterized protein LOC117230646 OS=Bombus vosnesenskii OX=207650 GN=LOC117230646 PE=4 SV=1	0	FALSE	1.741	5	1	1	0	1	235	26	8.43	0	1				Pf05267			A0A6J3JUZ3	LOC117230646	High	1	uncharacterized protein LOC117230646	Bombus vosnesenskii	Bombus	Bombus	Bombus
P. carotovorum	ELBO_NSI_F087	FALSE	High	Master Protein	A0A6J3JXU1	Uncharacterized	uncharacterized protein LOC117231108 OS=Bombus vosnesenskii OX=207650 GN=LOC117231108 PE=4 SV=1	0	FALSE	6.128	3	2	12	0	1	823	91.6	6.87	23.33	2			other molecular function	Pf00089, Pf12032	[GO:0004252]; GO:0004175; GO:0008236; GO:0008233; GO:0017171; GO:0016787; GO:0140096; GO:0003824; GO:0003674		A0A6J3JXU1	LOC117231108	High	1	uncharacterized protein LOC117231108	Bombus vosnesenskii	Bombus	Bombus	Bombus
P. carotovorum	ELBO_NSI_F087	FALSE	High	Master Protein	A0A6J3K019	Uncharacterized	uncharacterized protein LOC117231791 OS=Bombus vosnesenskii OX=207650 GN=LOC117231791 PE=4 SV=1	0	FALSE	8.852	21	2	5	0	2	134	15.4	5.31	10.6	2							A0A6J3K019	LOC117231791	High	1	uncharacterized protein LOC117231791	Bombus vosnesenskii	Bombus	Bombus	Bombus
P. carotovorum	ELBO_NSI_F090	FALSE	High	Master Protein	A0A6P3UF13	Uncharacterized	uncharacterized protein LOC100643020 OS=Bombus terrestris OX=30195 GN=LOC100643020 PE=3 SV=1	0	FALSE	88.897	12	22	42	10	22	2685	311.6	6.57	127.07	22		other membranes	other molecular function	Pf01433, Pf11838, Pf17900	[GO:0008237]; GO:0008233; GO:0016787; GO:0140096; GO:0003824; GO:0003674 [GO:0008270]; GO:0046914; GO:0046872; GO:0043169; GO:0043167; GO:0005488; GO:0003674 [GO:0016021]; GO:0031224; GO:0110165; GO:0016020; GO:0005575		A0A6P3UF13; bter:100643020	LOC100643020	High	1	uncharacterized protein LOC100643020	Bombus terrestris	Bombus	Bombus	Bombus
P. carotovorum	ELBO_NSI_F090	FALSE	High	Master Protein	A0A6P3D623	Uncharacterized	uncharacterized protein LOC100643149 OS=Bombus terrestris OX=30195 GN=LOC100643149 PE=4 SV=1	0	FALSE	61.162	24	6	98	3	6	327	36.9	4.61	320.1	6						100643149	A0A6P3D623; bter:100643149	LOC100643149	High	1	uncharacterized protein LOC100643149	Bombus terrestris	Bombus	Bombus	Bombus
P. carotovorum	ELBO_NSI_F090	FALSE	High	Master Protein	A0A6P5HMP1	Uncharacterized	uncharacterized protein LOC100644055 OS=Bombus terrestris OX=30195 GN=LOC100644055 PE=3 SV=1	0	FALSE	29.978	7	5	9	2	5	1276	139.9	7.46	42.95	5			other molecular function	Pf00732, Pf05199	[GO:0016614]; GO:0016491; GO:0003824; GO:0003674 [GO:0050660]; GO:0000166; GO:0043168; GO:0036094; GO:1901265; GO:0043167; GO:0005488; GO:0097159; GO:1901363; GO:0003674		A0A6P5HMP1; bter:100644055	LOC100644055	High	1	uncharacterized protein LOC100644055	Bombus terrestris	Bombus	Bombus	Bombus
P. carotovorum	ELBO_NSI_F090	FALSE	High	Master Protein	A0A6P3U6K3	Uncharacterized	uncharacterized protein LOC100644337 OS=Bombus terrestris OX=30195 GN=LOC100644337 PE=4 SV=1	0	FALSE	17.075	22	4	7	1	4	246	27.9	9.31	22.43	4				Pf06585		100644337	A0A6P3U6K3; bter:100644337	LOC100644337	High	1	uncharacterized protein LOC100644337	Bombus terrestris	Bombus	Bombus	Bombus
P. carotovorum	ELBO_NSI_F090	FALSE	High	Master Protein	A0A6P3D570	Uncharacterized	uncharacterized protein LOC100644671 OS=Bombus terrestris OX=30195 GN=LOC100644671 PE=4 SV=1	0	FALSE	4.376	3	1	1	1	1	647	73.7	6.39	4.67	1		other membranes			[GO:0016021]; GO:0031224; GO:0110165; GO:0016020; GO:0005575	100644671	A0A6P3D570; bter:100644671	LOC100644671	High	1	uncharacterized protein LOC100644671	Bombus terrestris	Bombus	Bombus	Bombus
P. carotovorum	ELBO_NSI_F090	FALSE	High	Master Protein	A0A6P3DBZ7	Uncharacterized	uncharacterized protein LOC100644683 OS=Bombus terrestris OX=30195 GN=LOC100644683 PE=4 SV=1	0	FALSE	29.915	8	7	10	3	7	1130	128.1	8.25	30.67	7			other molecular function	Pf00135	[GO:0052689]; GO:0016788; GO:0016787; GO:0003824; GO:0003674		A0A6P3DBZ7; bter:100644683	LOC100644683	High	1	uncharacterized protein LOC100644683	Bombus terrestris	Bombus	Bombus	Bombus
P. carotovorum	ELBO_NSI_F090	FALSE	High	Master Protein	A0A6P3D715	Uncharacterized	uncharacterized protein LOC100644923 isoform X1 OS=Bombus terrestris OX=30195 GN=LOC100644923 PE=4 SV=1	0	FALSE	12.455	2	4	7	0	4	2339	263.1	6.23	22.8	4	transport	non-structural extracellular;other membranes	other molecular function	Pf00024, Pf00051, Pf00057, Pf00059, Pf00089, Pf00530, Pf01607	[GO:0004252]; GO:0004175; GO:0008236; GO:0008233; GO:0017171; GO:0016787; GO:0140096; GO:0003824; GO:0003674 [GO:0005044]; GO:0038024; GO:0003674; GO:0006897; GO:0016192; GO:0006810; GO:0051234; GO:0051179; GO:0008150 [GO:0005576]; GO:0110165; GO:0005575 [GO:0008061]; GO:0097367; GO:0005488; GO:0003674 [GO:0016020]; GO:0110165; GO:0005575	100644923	A0A6P3D715; bter:100644923	LOC100644923	High	1	uncharacterized protein LOC100644923 isoform X1	Bombus terrestris	Bombus	Bombus	Bombus
P. carotovorum	ELBO_NSI_F090	FALSE	High	Master Protein	A0A6P3DBI9	Uncharacterized	uncharacterized protein LOC100644966 OS=Bombus terrestris OX=30195 GN=LOC100644966 PE=4 SV=1	0	FALSE	31.204	47	3	15	3	3	100	11.1	6.68	28.19	3						100644966	A0A6P3DBI9; bter:100644966	LOC100644966	High	1	uncharacterized protein LOC100644966	Bombus terrestris	Bombus	Bombus	Bombus
P. carotovorum	ELBO_NSI_F090	FALSE	High	Master Protein	A0A6P3DC59	Uncharacterized	uncharacterized protein LOC100645203 OS=Bombus terrestris OX=30195 GN=LOC100645203 PE=4 SV=1	0	FALSE	16.703	21	2	6	2	2	137	14.9	5.47	25.2	2		non-structural extracellular	other molecular function	Pf01395	[GO:0005549]; GO:0005488; GO:0003674 [GO:0005576]; GO:0110165; GO:0005575	100645203	A0A6P3DC59; bter:100645203	LOC100645203	High	1	uncharacterized protein LOC100645203	Bombus terrestris	Bombus	Bombus	Bombus
P. carotovorum	ELBO_NSI_F090	FALSE	High	Master Protein	A0A6P3DDT4	Uncharacterized	uncharacterized protein LOC100646544 OS=Bombus terrestris OX=30195 GN=LOC100646544 PE=4 SV=1	0	FALSE	6.923	25	3	3	3	3	136	15.6	5.64	8.19	3		non-structural extracellular	other molecular function	Pf01395	[GO:0005549]; GO:0005488; GO:0003674 [GO:0005576]; GO:0110165; GO:0005575	100646544	A0A6P3DDT4; bter:100646544	LOC100646544	High	1	uncharacterized protein LOC100646544	Bombus terrestris	Bombus	Bombus	Bombus
P. carotovorum	ELBO_NSI_F090	FALSE	High	Master Protein	A0A6P3DFP4	Uncharacterized	uncharacterized protein LOC100646546 OS=Bombus terrestris OX=30195 GN=LOC100646546 PE=4 SV=1	0	FALSE	11.971	22	3	4	3	3	242	27.4	5.63	12.24	3				Pf06585		100646546	A0A6P3DFP4; bter:100646546	LOC100646546	High	1	uncharacterized protein LOC100646546	Bombus terrestris	Bombus	Bombus	Bombus
P. carotovorum	ELBO_NSI_F090	FALSE	High	Master Protein	A0A6P3D7N4	Uncharacterized	uncharacterized protein LOC100647287 OS=Bombus terrestris OX=30195 GN=LOC100647287 PE=4 SV=1	0	FALSE	51.053	4	12	22	1	12	4334	495.2	6.73	59.72	12	transport		transporter activity	Pf00094, Pf01347, Pf06448, Pf09172	[GO:0005319]; GO:0005215; GO:0006869; GO:0003674; GO:0071702; GO:0010876; GO:0006810; GO:0033036; GO:0051234; GO:0051179; GO:0008150	100647287	A0A6P3D7N4; bter:100647287	LOC100647287	High	1	uncharacterized protein LOC100647287	Bombus terrestris	Bombus	Bombus	Bombus
P. carotovorum	ELBO_NSI_F090	FALSE	High	Master Protein	A0A6P3D7U9	Uncharacterized	uncharacterized protein LOC100647415 isoform X2 OS=Bombus terrestris OX=30195 GN=LOC100647415 PE=4 SV=1	0	FALSE	41.834	14	6	17	0	6	644	75.2	7.68	58.5	6				Pf16061		100647415	A0A6P3D7U9; bter:100647415	LOC100647415	High	1	uncharacterized protein LOC100647415 isoform X2	Bombus terrestris	Bombus	Bombus	Bombus
P. carotovorum	ELBO_NSI_F090	FALSE	High	Master Protein	A0A6P3DC67	Uncharacterized	uncharacterized protein LOC100647540 OS=Bombus terrestris OX=30195 GN=LOC100647540 PE=4 SV=1	0	FALSE	1.824	7	1	2	0	1	135	15.1	5.54	3.7	1		non-structural extracellular	other molecular function	Pf01395	[GO:0005549]; GO:0005488; GO:0003674 [GO:0005576]; GO:0110165; GO:0005575	100647540	A0A6P3DC67; bter:100647540	LOC100647540	High	1	uncharacterized protein LOC100647540	Bombus terrestris	Bombus	Bombus	Bombus
P. carotovorum	ELBO_NSI_F090	FALSE	High	Master Protein	A0A6P3UG07	Uncharacterized	uncharacterized protein LOC100647796 OS=Bombus terrestris OX=30195 GN=LOC100647796 PE=4 SV=1	0	FALSE	123.277	72	11	489	2	11	193	21.4	5.67	2351.13	11	transport	non-structural extracellular	other molecular function	Pf07464	[GO:0005576]; GO:0110165; GO:0005575 [GO:0006869]; GO:0071702; GO:0010876; GO:0006810; GO:0033036; GO:0051234; GO:0051179; GO:0008150 [GO:0008289]; GO:0005488; GO:0003674	100647796	A0A6P3UG07; bter:100647796	LOC100647796	High	1	uncharacterized protein LOC100647796	Bombus terrestris	Bombus	Bombus	Bombus
P. carotovorum	ELBO_NSI_F090	FALSE	High	Master Protein	A0A6P3U8Q9	Uncharacterized	uncharacterized protein LOC100648338 isoform X2 OS=Bombus terrestris OX=30195 GN=LOC100648338 PE=4 SV=1	0	FALSE	5.136	2	2	2	0	2	1490	164.3	4.97	5.9	2	cell organization and biogenesis;developmental processes;other biological processes	other membranes	other molecular function	Pf00102	[GO:0004725]; GO:0004721; GO:0016791; GO:0140096; GO:0042578; GO:0003824; GO:0016788; GO:0003674; GO:0016787 [GO:0009653]; GO:0032502; GO:0048856; GO:0008150 [GO:0016021]; GO:0031224; GO:0110165; GO:0016020; GO:0005575 [GO:0016043]; GO:0071840; GO:0009987; GO:0008150 [GO:0040011]; GO:0008150 [GO:0042221]; GO:0050896; GO:0008150 [GO:0048666]; GO:0048468; GO:0030182; GO:0048856; GO:0048869; GO:0030…	100648338	A0A6P3U8Q9	LOC100648338	High	1	uncharacterized protein LOC100648338 isoform X2	Bombus terrestris	Bombus	Bombus	Bombus
P. carotovorum	ELBO_NSI_F090	FALSE	High	Master Protein	A0A6P3DG29	Uncharacterized	uncharacterized protein LOC100650789 OS=Bombus terrestris OX=30195 GN=LOC100650789 PE=4 SV=1	0	FALSE	45.88	31	2	14	1	2	129	13.8	8.35	56.95	2						100650789	A0A6P3DG29; bter:100650789	LOC100650789	High	1	uncharacterized protein LOC100650789	Bombus terrestris	Bombus	Bombus	Bombus
P. carotovorum	ELBO_NSI_F090	FALSE	High	Master Protein	A0A6P3DEZ0	Uncharacterized	uncharacterized protein LOC100650964 OS=Bombus terrestris OX=30195 GN=LOC100650964 PE=4 SV=1	0	FALSE	6.64	13	2	3	1	2	235	25.8	8.57	7.42	2				Pf05267		100650964	A0A6P3DEZ0; bter:100650964	LOC100650964	High	1	uncharacterized protein LOC100650964	Bombus terrestris	Bombus	Bombus	Bombus
P. carotovorum	ELBO_NSI_F090	FALSE	High	Master Protein	A0A6P5HRU2	Uncharacterized	uncharacterized protein LOC100651249 OS=Bombus terrestris OX=30195 GN=LOC100651249 PE=4 SV=1	0	FALSE	44.227	14	6	21	1	6	1099	126	5.57	86.48	6				Pf06757			A0A6P5HRU2; bter:100651249	LOC100651249	High	1	uncharacterized protein LOC100651249	Bombus terrestris	Bombus	Bombus	Bombus
P. carotovorum	ELBO_NSI_F090	FALSE	High	Master Protein	A0A6P3U335	Uncharacterized	uncharacterized protein LOC105665627 OS=Bombus terrestris OX=30195 GN=LOC105665627 PE=4 SV=1	0	FALSE	81.014	48	13	94	8	12	249	28.4	9.47	298.92	13				Pf06757		105665627	A0A6P3U335; bter:105665627	LOC105665627	High	1	uncharacterized protein LOC105665627	Bombus terrestris	Bombus	Bombus	Bombus
P. carotovorum	ELBO_NSI_F090	FALSE	High	Master Protein	A0A6P3U6L4	Uncharacterized	uncharacterized protein LOC105666313 OS=Bombus terrestris OX=30195 GN=LOC105666313 PE=4 SV=1	0	FALSE	10.355	7	2	9	2	2	276	30.7	7.43	13.16	2							A0A6P3U6L4; bter:105666313	LOC105666313	High	1	uncharacterized protein LOC105666313	Bombus terrestris	Bombus	Bombus	Bombus
P. carotovorum	ELBO_NSI_F090	FALSE	High	Master Protein	A0A6P3UAY4	Uncharacterized	uncharacterized protein LOC105666492 isoform X1 OS=Bombus terrestris OX=30195 GN=LOC105666492 PE=4 SV=1	0	FALSE	6.695	15	1	1	0	1	161	16.7	6.77	6.42	1				Pf00386		105666492	A0A6P3UAY4; bter:105666492	LOC105666492	High	1	uncharacterized protein LOC105666492 isoform X1	Bombus terrestris	Bombus	Bombus	Bombus
P. carotovorum	ELBO_NSI_F090	FALSE	High	Master Protein	A0A6P3UIL8	Uncharacterized	uncharacterized protein LOC105667096 OS=Bombus terrestris OX=30195 GN=LOC105667096 PE=4 SV=1	0	FALSE	8.44	12	1	3	1	1	143	15.7	8.47	13.21	1						105667096	A0A6P3UIL8; bter:105667096	LOC105667096	High	1	uncharacterized protein LOC105667096	Bombus terrestris	Bombus	Bombus	Bombus
P. carotovorum	ELBO_NSI_F090	FALSE	High	Master Protein	A0A6P5IEZ6	Uncharacterized	uncharacterized protein LOC110119181 isoform X1 OS=Bombus terrestris OX=30195 GN=LOC110119181 PE=4 SV=1	0	FALSE	3.766	5	1	1	0	1	339	37.4	6.35	3.29	1				Pf01156			A0A6P5IEZ6; bter:110119181	LOC110119181	High	1	uncharacterized protein LOC110119181 isoform X1	Bombus terrestris	Bombus	Bombus	Bombus
P. carotovorum	ELBO_NSI_F090	FALSE	High	Master Protein	A0A6P6F7A7	Uncharacterized	uncharacterized protein LOC112211993 OS=Bombus impatiens OX=132113 GN=LOC112211993 PE=4 SV=1	0	FALSE	2.684	9	2	3	1	1	249	28.3	9.42	6.61	2				Pf06757			A0A6P6F7A7; bim:112211993	LOC112211993	High	1	uncharacterized protein LOC112211993	Bombus impatiens	Bombus	Bombus	Bombus
P. carotovorum	ELBO_NSI_F090	FALSE	High	Master Protein	A0A6P8LKG3	Uncharacterized	uncharacterized protein LOC117152325 isoform X3 OS=Bombus impatiens OX=132113 GN=LOC117152325 PE=4 SV=1	0	FALSE	16.998	2	2	3	0	2	1607	183.6	5.41	12.1	2							A0A6P8LKG3	LOC117152325	High	1	uncharacterized protein LOC117152325 isoform X3	Bombus impatiens	Bombus	Bombus	Bombus
P. carotovorum	ELBO_NSI_F090	FALSE	High	Master Protein	A0A6P8NAJ3	Uncharacterized	uncharacterized protein LOC117211610 OS=Bombus bifarius OX=103933 GN=LOC117211610 PE=4 SV=1	0	FALSE	11.35	5	1	4	0	1	482	54.5	6.04	14.83	1			other molecular function	Pf06585, Pf16984	[GO:0008289]; GO:0005488; GO:0003674		A0A6P8NAJ3	LOC117211610	High	1	uncharacterized protein LOC117211610	Bombus bifarius	Bombus	Bombus	Bombus
P. carotovorum	ELBO_NSI_F090	FALSE	High	Master Protein	A0A6P8N0F9	Uncharacterized	uncharacterized protein LOC117213042 OS=Bombus bifarius OX=103933 GN=LOC117213042 PE=3 SV=1	0	FALSE	10.612	2	2	5	0	2	849	96.4	6.98	17.63	2	other biological processes	non-structural extracellular;other membranes	enzyme regulator activity	Pf00079	[GO:0004867]; GO:0004866; GO:0030414; GO:0061135; GO:0010951; GO:0004857; GO:0061134; GO:0052548; GO:0010466; GO:0030234; GO:0043086; GO:0052547; GO:0045861; GO:0051346; GO:0098772; GO:0050790; GO:0044092; GO:0030162; GO:0051336; GO:0032269; GO:0003674; GO:0065009; GO:0051246; GO:0031324; GO:0032268; GO:0051248; GO:0065007; GO:0051171; GO:0060255; GO:0080090; GO:0009892; GO:0031323; GO:0048523; G…		A0A6P8N0F9	LOC117213042	High	1	uncharacterized protein LOC117213042	Bombus bifarius	Bombus	Bombus	Bombus
P. carotovorum	ELBO_NSI_F090	FALSE	High	Master Protein	A0A6P8N509	Uncharacterized	uncharacterized protein LOC117213955 OS=Bombus bifarius OX=103933 GN=LOC117213955 PE=4 SV=1	0	FALSE	6.372	19	2	3	0	2	135	14.6	5.69	9.43	2							A0A6P8N509	LOC117213955	High	1	uncharacterized protein LOC117213955	Bombus bifarius	Bombus	Bombus	Bombus
P. carotovorum	ELBO_NSI_F090	FALSE	High	Master Protein	A0A6J3K019	Uncharacterized	uncharacterized protein LOC117231791 OS=Bombus vosnesenskii OX=207650 GN=LOC117231791 PE=4 SV=1	0.005	FALSE	1.126	8	1	2	0	1	134	15.4	5.31	4.25	1							A0A6J3K019	LOC117231791	High	1	uncharacterized protein LOC117231791	Bombus vosnesenskii	Bombus	Bombus	Bombus
P. carotovorum	ELBO_NSI_F093	FALSE	High	Master Protein	A0A6P3UF13	Uncharacterized	uncharacterized protein LOC100643020 OS=Bombus terrestris OX=30195 GN=LOC100643020 PE=3 SV=1	0	FALSE	29.156	4	8	17	4	8	2685	311.6	6.57	50.32	8		other membranes	other molecular function	Pf01433, Pf11838, Pf17900	[GO:0008237]; GO:0008233; GO:0016787; GO:0140096; GO:0003824; GO:0003674 [GO:0008270]; GO:0046914; GO:0046872; GO:0043169; GO:0043167; GO:0005488; GO:0003674 [GO:0016021]; GO:0031224; GO:0110165; GO:0016020; GO:0005575		A0A6P3UF13; bter:100643020	LOC100643020	High	1	uncharacterized protein LOC100643020	Bombus terrestris	Bombus	Bombus	Bombus
P. carotovorum	ELBO_NSI_F093	FALSE	High	Master Protein	A0A6P3D623	Uncharacterized	uncharacterized protein LOC100643149 OS=Bombus terrestris OX=30195 GN=LOC100643149 PE=4 SV=1	0	FALSE	78.133	31	7	150	4	6	327	36.9	4.61	517.67	7						100643149	A0A6P3D623; bter:100643149	LOC100643149	High	1	uncharacterized protein LOC100643149	Bombus terrestris	Bombus	Bombus	Bombus
P. carotovorum	ELBO_NSI_F093	FALSE	High	Master Protein	A0A6P3D6M8	Uncharacterized	uncharacterized protein LOC100644161 OS=Bombus terrestris OX=30195 GN=LOC100644161 PE=4 SV=1	0	FALSE	4.955	18	1	1	0	1	123	13.3	4.39	3.84	1						100644161	A0A6P3D6M8; bter:100644161	LOC100644161	High	1	uncharacterized protein LOC100644161	Bombus terrestris	Bombus	Bombus	Bombus
P. carotovorum	ELBO_NSI_F093	FALSE	High	Master Protein	A0A6P3D4Q0	Uncharacterized	uncharacterized protein LOC100644429 isoform X1 OS=Bombus terrestris OX=30195 GN=LOC100644429 PE=4 SV=1	0	FALSE	38.401	15	3	15	1	2	365	41.2	4.84	45.43	3							A0A6P3D4Q0	LOC100644429	High	1	uncharacterized protein LOC100644429 isoform X1	Bombus terrestris	Bombus	Bombus	Bombus
P. carotovorum	ELBO_NSI_F093	FALSE	High	Master Protein	A0A6P3D4U2	Uncharacterized	uncharacterized protein LOC100644592 OS=Bombus terrestris OX=30195 GN=LOC100644592 PE=4 SV=1	0	FALSE	3.293	13	1	1	0	1	168	18.4	8.06	0	1						100644592	A0A6P3D4U2; bter:100644592	LOC100644592	High	1	uncharacterized protein LOC100644592	Bombus terrestris	Bombus	Bombus	Bombus
P. carotovorum	ELBO_NSI_F093	FALSE	High	Master Protein	A0A6P3DBZ7	Uncharacterized	uncharacterized protein LOC100644683 OS=Bombus terrestris OX=30195 GN=LOC100644683 PE=4 SV=1	0	FALSE	46.057	9	8	21	3	8	1130	128.1	8.25	72.75	8			other molecular function	Pf00135	[GO:0052689]; GO:0016788; GO:0016787; GO:0003824; GO:0003674		A0A6P3DBZ7; bter:100644683	LOC100644683	High	1	uncharacterized protein LOC100644683	Bombus terrestris	Bombus	Bombus	Bombus
P. carotovorum	ELBO_NSI_F093	FALSE	High	Master Protein	A0A6P3U7Q3	Uncharacterized	uncharacterized protein LOC100644917 isoform X2 OS=Bombus terrestris OX=30195 GN=LOC100644917 PE=4 SV=1	0	FALSE	29.988	9	8	10	0	3	1274	145.8	7.8	34	8	transport		transporter activity	Pf01347	[GO:0005319]; GO:0005215; GO:0006869; GO:0003674; GO:0071702; GO:0010876; GO:0006810; GO:0033036; GO:0051234; GO:0051179; GO:0008150	100644917	A0A6P3U7Q3	LOC100644917	High	1	uncharacterized protein LOC100644917 isoform X2	Bombus terrestris	Bombus	Bombus	Bombus
P. carotovorum	ELBO_NSI_F093	FALSE	High	Master Protein	A0A6P3TZP7	Uncharacterized	uncharacterized protein LOC100644923 isoform X3 OS=Bombus terrestris OX=30195 GN=LOC100644923 PE=4 SV=1	0	FALSE	3.749	1	1	2	0	1	1907	214.5	6.32	7.81	1	transport	non-structural extracellular;other membranes	other molecular function	Pf00024, Pf00051, Pf00057, Pf00059, Pf00089, Pf00530, Pf01607	[GO:0004252]; GO:0004175; GO:0008236; GO:0008233; GO:0017171; GO:0016787; GO:0140096; GO:0003824; GO:0003674 [GO:0005044]; GO:0038024; GO:0003674; GO:0006897; GO:0016192; GO:0006810; GO:0051234; GO:0051179; GO:0008150 [GO:0005576]; GO:0110165; GO:0005575 [GO:0008061]; GO:0097367; GO:0005488; GO:0003674 [GO:0016020]; GO:0110165; GO:0005575	100644923	A0A6P3TZP7	LOC100644923	High	1	uncharacterized protein LOC100644923 isoform X3	Bombus terrestris	Bombus	Bombus	Bombus
P. carotovorum	ELBO_NSI_F093	FALSE	High	Master Protein	A0A6P3DBI9	Uncharacterized	uncharacterized protein LOC100644966 OS=Bombus terrestris OX=30195 GN=LOC100644966 PE=4 SV=1	0	FALSE	26.681	34	2	10	2	2	100	11.1	6.68	18.65	2						100644966	A0A6P3DBI9; bter:100644966	LOC100644966	High	1	uncharacterized protein LOC100644966	Bombus terrestris	Bombus	Bombus	Bombus
P. carotovorum	ELBO_NSI_F093	FALSE	Medium	Master Protein	A0A6P3UEB6	Uncharacterized	uncharacterized protein LOC100645158 OS=Bombus terrestris OX=30195 GN=LOC100645158 PE=4 SV=1	0.011	FALSE	0.829	10	1	3	1	1	224	26.5	9.66	0	1						100645158	A0A6P3UEB6; bter:100645158	LOC100645158	High	1	uncharacterized protein LOC100645158	Bombus terrestris	Bombus	Bombus	Bombus
P. carotovorum	ELBO_NSI_F093	FALSE	High	Master Protein	A0A6P3DC59	Uncharacterized	uncharacterized protein LOC100645203 OS=Bombus terrestris OX=30195 GN=LOC100645203 PE=4 SV=1	0	FALSE	18.411	21	2	5	2	2	137	14.9	5.47	21.19	2		non-structural extracellular	other molecular function	Pf01395	[GO:0005549]; GO:0005488; GO:0003674 [GO:0005576]; GO:0110165; GO:0005575	100645203	A0A6P3DC59; bter:100645203	LOC100645203	High	1	uncharacterized protein LOC100645203	Bombus terrestris	Bombus	Bombus	Bombus
P. carotovorum	ELBO_NSI_F093	FALSE	Medium	Master Protein	A0A6P3D4E6	Uncharacterized	uncharacterized protein LOC100645788 isoform X1 OS=Bombus terrestris OX=30195 GN=LOC100645788 PE=4 SV=1	0.014	FALSE	0.697	4	1	1	0	1	324	37.1	7.46	0	1						100645788	A0A6P3D4E6; bter:100645788	LOC100645788	High	1	uncharacterized protein LOC100645788 isoform X1	Bombus terrestris	Bombus	Bombus	Bombus
P. carotovorum	ELBO_NSI_F093	FALSE	High	Master Protein	A0A6P3DDT4	Uncharacterized	uncharacterized protein LOC100646544 OS=Bombus terrestris OX=30195 GN=LOC100646544 PE=4 SV=1	0	FALSE	15.139	19	2	10	2	2	136	15.6	5.64	29.87	2		non-structural extracellular	other molecular function	Pf01395	[GO:0005549]; GO:0005488; GO:0003674 [GO:0005576]; GO:0110165; GO:0005575	100646544	A0A6P3DDT4; bter:100646544	LOC100646544	High	1	uncharacterized protein LOC100646544	Bombus terrestris	Bombus	Bombus	Bombus
P. carotovorum	ELBO_NSI_F093	FALSE	High	Master Protein	A0A6P3DFP4	Uncharacterized	uncharacterized protein LOC100646546 OS=Bombus terrestris OX=30195 GN=LOC100646546 PE=4 SV=1	0	FALSE	18.994	22	3	17	3	3	242	27.4	5.63	44.34	3				Pf06585		100646546	A0A6P3DFP4; bter:100646546	LOC100646546	High	1	uncharacterized protein LOC100646546	Bombus terrestris	Bombus	Bombus	Bombus
P. carotovorum	ELBO_NSI_F093	FALSE	High	Master Protein	A0A6P3D7N4	Uncharacterized	uncharacterized protein LOC100647287 OS=Bombus terrestris OX=30195 GN=LOC100647287 PE=4 SV=1	0	FALSE	17.912	1	5	6	1	5	4334	495.2	6.73	18.3	5	transport		transporter activity	Pf00094, Pf01347, Pf06448, Pf09172	[GO:0005319]; GO:0005215; GO:0006869; GO:0003674; GO:0071702; GO:0010876; GO:0006810; GO:0033036; GO:0051234; GO:0051179; GO:0008150	100647287	A0A6P3D7N4; bter:100647287	LOC100647287	High	1	uncharacterized protein LOC100647287	Bombus terrestris	Bombus	Bombus	Bombus
P. carotovorum	ELBO_NSI_F093	FALSE	High	Master Protein	A0A6P3DA51	Uncharacterized	uncharacterized protein LOC100647299 OS=Bombus terrestris OX=30195 GN=LOC100647299 PE=3 SV=1	0	FALSE	7.928	3	1	2	1	1	468	52.6	7.87	6.47	1		other membranes	other molecular function	Pf03227, Pf08238	[GO:0016021]; GO:0031224; GO:0110165; GO:0016020; GO:0005575 [GO:0016671]; GO:0016667; GO:0016491; GO:0003824; GO:0003674	100647299	A0A6P3DA51; bter:100647299	LOC100647299	High	1	uncharacterized protein LOC100647299	Bombus terrestris	Bombus	Bombus	Bombus
P. carotovorum	ELBO_NSI_F093	FALSE	High	Master Protein	A0A6P3DC67	Uncharacterized	uncharacterized protein LOC100647540 OS=Bombus terrestris OX=30195 GN=LOC100647540 PE=4 SV=1	0	FALSE	9.812	27	3	5	1	3	135	15.1	5.54	10.76	3		non-structural extracellular	other molecular function	Pf01395	[GO:0005549]; GO:0005488; GO:0003674 [GO:0005576]; GO:0110165; GO:0005575	100647540	A0A6P3DC67; bter:100647540	LOC100647540	High	1	uncharacterized protein LOC100647540	Bombus terrestris	Bombus	Bombus	Bombus
P. carotovorum	ELBO_NSI_F093	FALSE	High	Master Protein	A0A6P3UG07	Uncharacterized	uncharacterized protein LOC100647796 OS=Bombus terrestris OX=30195 GN=LOC100647796 PE=4 SV=1	0	FALSE	120.808	80	12	431	3	12	193	21.4	5.67	2047.94	12	transport	non-structural extracellular	other molecular function	Pf07464	[GO:0005576]; GO:0110165; GO:0005575 [GO:0006869]; GO:0071702; GO:0010876; GO:0006810; GO:0033036; GO:0051234; GO:0051179; GO:0008150 [GO:0008289]; GO:0005488; GO:0003674	100647796	A0A6P3UG07; bter:100647796	LOC100647796	High	1	uncharacterized protein LOC100647796	Bombus terrestris	Bombus	Bombus	Bombus
P. carotovorum	ELBO_NSI_F093	FALSE	High	Master Protein	A0A6P3U8Q9	Uncharacterized	uncharacterized protein LOC100648338 isoform X2 OS=Bombus terrestris OX=30195 GN=LOC100648338 PE=4 SV=1	0	FALSE	3.064	1	1	1	0	1	1490	164.3	4.97	2.77	1	cell organization and biogenesis;developmental processes;other biological processes	other membranes	other molecular function	Pf00102	[GO:0004725]; GO:0004721; GO:0016791; GO:0140096; GO:0042578; GO:0003824; GO:0016788; GO:0003674; GO:0016787 [GO:0009653]; GO:0032502; GO:0048856; GO:0008150 [GO:0016021]; GO:0031224; GO:0110165; GO:0016020; GO:0005575 [GO:0016043]; GO:0071840; GO:0009987; GO:0008150 [GO:0040011]; GO:0008150 [GO:0042221]; GO:0050896; GO:0008150 [GO:0048666]; GO:0048468; GO:0030182; GO:0048856; GO:0048869; GO:0030…	100648338	A0A6P3U8Q9	LOC100648338	High	1	uncharacterized protein LOC100648338 isoform X2	Bombus terrestris	Bombus	Bombus	Bombus
P. carotovorum	ELBO_NSI_F093	FALSE	High	Master Protein	A0A6P3DDV3	Uncharacterized	uncharacterized protein LOC100650085 OS=Bombus terrestris OX=30195 GN=LOC100650085 PE=4 SV=1	0	FALSE	11.155	24	3	3	3	3	136	15.5	4.55	12.75	3		non-structural extracellular	other molecular function	Pf01395	[GO:0005549]; GO:0005488; GO:0003674 [GO:0005576]; GO:0110165; GO:0005575	100650085	A0A6P3DDV3; bter:100650085	LOC100650085	High	1	uncharacterized protein LOC100650085	Bombus terrestris	Bombus	Bombus	Bombus
P. carotovorum	ELBO_NSI_F093	FALSE	High	Master Protein	A0A6P3DG29	Uncharacterized	uncharacterized protein LOC100650789 OS=Bombus terrestris OX=30195 GN=LOC100650789 PE=4 SV=1	0	FALSE	61.685	31	2	33	1	1	129	13.8	8.35	121.24	2						100650789	A0A6P3DG29; bter:100650789	LOC100650789	High	1	uncharacterized protein LOC100650789	Bombus terrestris	Bombus	Bombus	Bombus
P. carotovorum	ELBO_NSI_F093	FALSE	High	Master Protein	A0A6P5HRU2	Uncharacterized	uncharacterized protein LOC100651249 OS=Bombus terrestris OX=30195 GN=LOC100651249 PE=4 SV=1	0	FALSE	45.173	13	7	19	0	7	1099	126	5.57	73.54	7				Pf06757			A0A6P5HRU2; bter:100651249	LOC100651249	High	1	uncharacterized protein LOC100651249	Bombus terrestris	Bombus	Bombus	Bombus
P. carotovorum	ELBO_NSI_F093	FALSE	High	Master Protein	A0A6P8LBT1	Uncharacterized	uncharacterized protein LOC100740046 isoform X1 OS=Bombus impatiens OX=132113 GN=LOC100740046 PE=4 SV=1	0	FALSE	12.943	10	3	5	0	3	293	33.1	9.48	17.69	3				Pf06585			A0A6P8LBT1	LOC100740046	High	1	uncharacterized protein LOC100740046 isoform X1	Bombus impatiens	Bombus	Bombus	Bombus
P. carotovorum	ELBO_NSI_F093	FALSE	High	Master Protein	A0A6P3DUZ1	Uncharacterized	uncharacterized protein LOC100740414 OS=Bombus impatiens OX=132113 GN=LOC100740414 PE=4 SV=1	0	FALSE	8.88	5	1	2	1	1	328	37	4.72	7.58	1						100740414	A0A6P3DUZ1; bim:100740414	LOC100740414	High	1	uncharacterized protein LOC100740414	Bombus impatiens	Bombus	Bombus	Bombus
P. carotovorum	ELBO_NSI_F093	FALSE	High	Master Protein	A0A6P3DP99	Uncharacterized	uncharacterized protein LOC100744056 OS=Bombus impatiens OX=132113 GN=LOC100744056 PE=4 SV=1	0	FALSE	6.656	2	1	4	0	1	829	93	6.25	14.87	1						100744056	A0A6P3DP99; bim:100744056	LOC100744056	High	1	uncharacterized protein LOC100744056	Bombus impatiens	Bombus	Bombus	Bombus
P. carotovorum	ELBO_NSI_F093	FALSE	High	Master Protein	A0A6P3URE2	Uncharacterized	uncharacterized protein LOC100744292 isoform X1 OS=Bombus impatiens OX=132113 GN=LOC100744292 PE=4 SV=1	0.001	FALSE	1.429	1	1	1	0	1	1929	214.1	7.56	2.48	1			other molecular function	Pf00412, Pf00595, Pf02163, Pf15936	[GO:0046872]; GO:0043169; GO:0043167; GO:0005488; GO:0003674	100744292	A0A6P3URE2; bim:100744292	LOC100744292	High	1	uncharacterized protein LOC100744292 isoform X1	Bombus impatiens	Bombus	Bombus	Bombus
P. carotovorum	ELBO_NSI_F093	FALSE	High	Master Protein	A0A6P3U335	Uncharacterized	uncharacterized protein LOC105665627 OS=Bombus terrestris OX=30195 GN=LOC105665627 PE=4 SV=1	0	FALSE	70.206	37	9	77	6	6	249	28.4	9.47	245.07	9				Pf06757		105665627	A0A6P3U335; bter:105665627	LOC105665627	High	1	uncharacterized protein LOC105665627	Bombus terrestris	Bombus	Bombus	Bombus
P. carotovorum	ELBO_NSI_F093	FALSE	High	Master Protein	A0A6P3U6L4	Uncharacterized	uncharacterized protein LOC105666313 OS=Bombus terrestris OX=30195 GN=LOC105666313 PE=4 SV=1	0	FALSE	9.332	7	1	5	1	1	276	30.7	7.43	4.87	1							A0A6P3U6L4; bter:105666313	LOC105666313	High	1	uncharacterized protein LOC105666313	Bombus terrestris	Bombus	Bombus	Bombus
P. carotovorum	ELBO_NSI_F093	FALSE	High	Master Protein	A0A6P3UIL8	Uncharacterized	uncharacterized protein LOC105667096 OS=Bombus terrestris OX=30195 GN=LOC105667096 PE=4 SV=1	0	FALSE	7.753	12	1	3	1	1	143	15.7	8.47	12.96	1						105667096	A0A6P3UIL8; bter:105667096	LOC105667096	High	1	uncharacterized protein LOC105667096	Bombus terrestris	Bombus	Bombus	Bombus
P. carotovorum	ELBO_NSI_F093	FALSE	High	Master Protein	A0A6P6F7A7	Uncharacterized	uncharacterized protein LOC112211993 OS=Bombus impatiens OX=132113 GN=LOC112211993 PE=4 SV=1	0	FALSE	2.058	9	2	2	1	1	249	28.3	9.42	4.82	2				Pf06757			A0A6P6F7A7; bim:112211993	LOC112211993	High	1	uncharacterized protein LOC112211993	Bombus impatiens	Bombus	Bombus	Bombus
P. carotovorum	ELBO_NSI_F093	FALSE	High	Master Protein	A0A6P8LKG3	Uncharacterized	uncharacterized protein LOC117152325 isoform X3 OS=Bombus impatiens OX=132113 GN=LOC117152325 PE=4 SV=1	0	FALSE	13.72	2	2	4	0	2	1607	183.6	5.41	16.93	2							A0A6P8LKG3	LOC117152325	High	1	uncharacterized protein LOC117152325 isoform X3	Bombus impatiens	Bombus	Bombus	Bombus
P. carotovorum	ELBO_NSI_F093	FALSE	High	Master Protein	A0A6P8LA40	Uncharacterized	uncharacterized protein LOC117204032 OS=Bombus bifarius OX=103933 GN=LOC117204032 PE=4 SV=1	0	FALSE	10.687	13	1	2	0	1	156	16.8	7.52	7.57	1							A0A6P8LA40	LOC117204032	High	1	uncharacterized protein LOC117204032	Bombus bifarius	Bombus	Bombus	Bombus
P. carotovorum	ELBO_NSI_F093	FALSE	High	Master Protein	A0A6P8M5N4	Uncharacterized	uncharacterized protein LOC117204537 OS=Bombus bifarius OX=103933 GN=LOC117204537 PE=4 SV=1	0	FALSE	28.309	12	4	31	0	1	486	55.1	8.98	106.34	4				Pf06757			A0A6P8M5N4	LOC117204537	High	1	uncharacterized protein LOC117204537	Bombus bifarius	Bombus	Bombus	Bombus
P. carotovorum	ELBO_NSI_F093	FALSE	High	Master Protein	A0A6P8LXJ1	Uncharacterized	uncharacterized protein LOC117207257 isoform X2 OS=Bombus bifarius OX=103933 GN=LOC117207257 PE=4 SV=1	0	FALSE	10.312	3	1	5	0	1	644	75.4	7.27	17.73	1				Pf16061			A0A6P8LXJ1	LOC117207257	High	1	uncharacterized protein LOC117207257 isoform X2	Bombus bifarius	Bombus	Bombus	Bombus
P. carotovorum	ELBO_NSI_F093	FALSE	High	Master Protein	A0A6P8NAJ3	Uncharacterized	uncharacterized protein LOC117211610 OS=Bombus bifarius OX=103933 GN=LOC117211610 PE=4 SV=1	0	FALSE	5.799	5	1	1	0	1	482	54.5	6.04	4.38	1			other molecular function	Pf06585, Pf16984	[GO:0008289]; GO:0005488; GO:0003674		A0A6P8NAJ3	LOC117211610	High	1	uncharacterized protein LOC117211610	Bombus bifarius	Bombus	Bombus	Bombus
P. carotovorum	ELBO_NSI_F093	FALSE	High	Master Protein	A0A6P8N0F9	Uncharacterized	uncharacterized protein LOC117213042 OS=Bombus bifarius OX=103933 GN=LOC117213042 PE=3 SV=1	0	FALSE	15.914	2	2	8	0	2	849	96.4	6.98	30.32	2	other biological processes	non-structural extracellular;other membranes	enzyme regulator activity	Pf00079	[GO:0004867]; GO:0004866; GO:0030414; GO:0061135; GO:0010951; GO:0004857; GO:0061134; GO:0052548; GO:0010466; GO:0030234; GO:0043086; GO:0052547; GO:0045861; GO:0051346; GO:0098772; GO:0050790; GO:0044092; GO:0030162; GO:0051336; GO:0032269; GO:0003674; GO:0065009; GO:0051246; GO:0031324; GO:0032268; GO:0051248; GO:0065007; GO:0051171; GO:0060255; GO:0080090; GO:0009892; GO:0031323; GO:0048523; G…		A0A6P8N0F9	LOC117213042	High	1	uncharacterized protein LOC117213042	Bombus bifarius	Bombus	Bombus	Bombus
P. carotovorum	ELBO_NSI_F093	FALSE	Medium	Master Protein	A0A6P8MP60	Uncharacterized	uncharacterized protein LOC117213937 isoform X3 OS=Bombus bifarius OX=103933 GN=LOC117213937 PE=4 SV=1	0.014	FALSE	0.739	1	1	1	0	1	1444	162.6	5.15	1.92	1	cell organization and biogenesis		enzyme regulator activity	Pf00018, Pf00621	[GO:0005085]; GO:0030695; GO:0060589; GO:0030234; GO:0098772; GO:0050790; GO:0003674; GO:0065009; GO:0065007; GO:0008150 [GO:0016043]; GO:0071840; GO:0009987; GO:0008150		A0A6P8MP60	LOC117213937	High	1	uncharacterized protein LOC117213937 isoform X3	Bombus bifarius	Bombus	Bombus	Bombus
P. carotovorum	ELBO_NSI_F093	FALSE	High	Master Protein	A0A6P8N509	Uncharacterized	uncharacterized protein LOC117213955 OS=Bombus bifarius OX=103933 GN=LOC117213955 PE=4 SV=1	0	FALSE	5.806	19	2	3	0	2	135	14.6	5.69	9.4	2							A0A6P8N509	LOC117213955	High	1	uncharacterized protein LOC117213955	Bombus bifarius	Bombus	Bombus	Bombus
P. carotovorum	ELBO_NSI_F093	FALSE	High	Master Protein	A0A6J3JUJ1	Uncharacterized	uncharacterized protein LOC117230536 OS=Bombus vosnesenskii OX=207650 GN=LOC117230536 PE=4 SV=1	0	FALSE	26.427	31	2	15	1	1	129	13.8	8.35	40.96	2							A0A6J3JUJ1	LOC117230536	High	1	uncharacterized protein LOC117230536	Bombus vosnesenskii	Bombus	Bombus	Bombus
P. carotovorum	ELBO_NSI_F093	FALSE	High	Master Protein	A0A6J3K019	Uncharacterized	uncharacterized protein LOC117231791 OS=Bombus vosnesenskii OX=207650 GN=LOC117231791 PE=4 SV=1	0	FALSE	7.794	21	2	4	0	2	134	15.4	5.31	5.82	2							A0A6J3K019	LOC117231791	High	1	uncharacterized protein LOC117231791	Bombus vosnesenskii	Bombus	Bombus	Bombus
P. carotovorum	ELBO_NSI_F093	FALSE	Medium	Master Protein	A0A6J3L8R3	Uncharacterized	uncharacterized protein LOC117239495 OS=Bombus vosnesenskii OX=207650 GN=LOC117239495 PE=4 SV=1	0.018	FALSE	0.56	2	1	1	0	1	655	74.2	8.12	2.05	1			nucleic acid binding activity;other molecular function	Pf00098	[GO:0003676]; GO:0097159; GO:1901363; GO:0005488; GO:0003674 [GO:0008270]; GO:0046914; GO:0046872; GO:0043169; GO:0043167; GO:0005488; GO:0003674		A0A6J3L8R3	LOC117239495	Medium	1	uncharacterized protein LOC117239495	Bombus vosnesenskii	Bombus	Bombus	Bombus
S. marcescens	ELBO_NSI_F096	FALSE	High	Master Protein	A0A6P3DIK7	Uncharacterized	uncharacterized protein C05D11.1 OS=Bombus terrestris OX=30195 GN=LOC100649893 PE=4 SV=1	0	FALSE	2.273	1	1	1	1	1	1021	116.2	5.62	2.4	1			other molecular function	Pf00675, Pf05193	[GO:0046872]; GO:0043169; GO:0043167; GO:0005488; GO:0003674	100649893	A0A6P3DIK7; bter:100649893	LOC100649893	High	1	uncharacterized protein C05D11.1	Bombus terrestris	Bombus	Bombus	Bombus
S. marcescens	ELBO_NSI_F096	FALSE	High	Master Protein	A0A6P3UF13	Uncharacterized	uncharacterized protein LOC100643020 OS=Bombus terrestris OX=30195 GN=LOC100643020 PE=3 SV=1	0	FALSE	16.421	3	4	5	1	4	2685	311.6	6.57	14.11	4		other membranes	other molecular function	Pf01433, Pf11838, Pf17900	[GO:0008237]; GO:0008233; GO:0016787; GO:0140096; GO:0003824; GO:0003674 [GO:0008270]; GO:0046914; GO:0046872; GO:0043169; GO:0043167; GO:0005488; GO:0003674 [GO:0016021]; GO:0031224; GO:0110165; GO:0016020; GO:0005575		A0A6P3UF13; bter:100643020	LOC100643020	High	1	uncharacterized protein LOC100643020	Bombus terrestris	Bombus	Bombus	Bombus
S. marcescens	ELBO_NSI_F096	FALSE	High	Master Protein	A0A6P3D623	Uncharacterized	uncharacterized protein LOC100643149 OS=Bombus terrestris OX=30195 GN=LOC100643149 PE=4 SV=1	0	FALSE	291.848	63	14	349	9	11	327	36.9	4.61	1339.05	14						100643149	A0A6P3D623; bter:100643149	LOC100643149	High	1	uncharacterized protein LOC100643149	Bombus terrestris	Bombus	Bombus	Bombus
S. marcescens	ELBO_NSI_F096	FALSE	High	Master Protein	A0A6P5HMP1	Uncharacterized	uncharacterized protein LOC100644055 OS=Bombus terrestris OX=30195 GN=LOC100644055 PE=3 SV=1	0	FALSE	163.865	23	18	70	11	15	1276	139.9	7.46	233.21	18			other molecular function	Pf00732, Pf05199	[GO:0016614]; GO:0016491; GO:0003824; GO:0003674 [GO:0050660]; GO:0000166; GO:0043168; GO:0036094; GO:1901265; GO:0043167; GO:0005488; GO:0097159; GO:1901363; GO:0003674		A0A6P5HMP1; bter:100644055	LOC100644055	High	1	uncharacterized protein LOC100644055	Bombus terrestris	Bombus	Bombus	Bombus
S. marcescens	ELBO_NSI_F096	FALSE	High	Master Protein	A0A6P3D4Q0	Uncharacterized	uncharacterized protein LOC100644429 isoform X1 OS=Bombus terrestris OX=30195 GN=LOC100644429 PE=4 SV=1	0	FALSE	106.825	36	8	42	4	7	365	41.2	4.84	135.09	8							A0A6P3D4Q0	LOC100644429	High	1	uncharacterized protein LOC100644429 isoform X1	Bombus terrestris	Bombus	Bombus	Bombus
S. marcescens	ELBO_NSI_F096	FALSE	High	Master Protein	A0A6P3D4U2	Uncharacterized	uncharacterized protein LOC100644592 OS=Bombus terrestris OX=30195 GN=LOC100644592 PE=4 SV=1	0	FALSE	2.08	13	1	1	0	1	168	18.4	8.06	0	1						100644592	A0A6P3D4U2; bter:100644592	LOC100644592	High	1	uncharacterized protein LOC100644592	Bombus terrestris	Bombus	Bombus	Bombus
S. marcescens	ELBO_NSI_F096	FALSE	High	Master Protein	A0A6P3DBZ7	Uncharacterized	uncharacterized protein LOC100644683 OS=Bombus terrestris OX=30195 GN=LOC100644683 PE=4 SV=1	0	FALSE	68.969	8	8	21	3	8	1130	128.1	8.25	71.38	8			other molecular function	Pf00135	[GO:0052689]; GO:0016788; GO:0016787; GO:0003824; GO:0003674		A0A6P3DBZ7; bter:100644683	LOC100644683	High	1	uncharacterized protein LOC100644683	Bombus terrestris	Bombus	Bombus	Bombus
S. marcescens	ELBO_NSI_F096	FALSE	High	Master Protein	A0A6P3DBI9	Uncharacterized	uncharacterized protein LOC100644966 OS=Bombus terrestris OX=30195 GN=LOC100644966 PE=4 SV=1	0	FALSE	32.94	34	2	16	2	2	100	11.1	6.68	24.45	2						100644966	A0A6P3DBI9; bter:100644966	LOC100644966	High	1	uncharacterized protein LOC100644966	Bombus terrestris	Bombus	Bombus	Bombus
S. marcescens	ELBO_NSI_F096	FALSE	High	Master Protein	A0A6P3DC59	Uncharacterized	uncharacterized protein LOC100645203 OS=Bombus terrestris OX=30195 GN=LOC100645203 PE=4 SV=1	0	FALSE	41.652	55	5	9	5	5	137	14.9	5.47	34.35	5		non-structural extracellular	other molecular function	Pf01395	[GO:0005549]; GO:0005488; GO:0003674 [GO:0005576]; GO:0110165; GO:0005575	100645203	A0A6P3DC59; bter:100645203	LOC100645203	High	1	uncharacterized protein LOC100645203	Bombus terrestris	Bombus	Bombus	Bombus
S. marcescens	ELBO_NSI_F096	FALSE	High	Master Protein	A0A6P5IB70	Uncharacterized	uncharacterized protein LOC100645366 OS=Bombus terrestris OX=30195 GN=LOC100645366 PE=4 SV=1	0	FALSE	6.393	0	2	2	1	2	13784	1462.9	5.17	0	2		other membranes	other molecular function	Pf07645, Pf12947	[GO:0005509]; GO:0046872; GO:0043169; GO:0043167; GO:0005488; GO:0003674 [GO:0016021]; GO:0031224; GO:0110165; GO:0016020; GO:0005575		A0A6P5IB70; bter:100645366	LOC100645366	High	1	uncharacterized protein LOC100645366	Bombus terrestris	Bombus	Bombus	Bombus
S. marcescens	ELBO_NSI_F096	FALSE	High	Master Protein	A0A6P3UB89	Uncharacterized	uncharacterized protein LOC100646009 OS=Bombus terrestris OX=30195 GN=LOC100646009 PE=4 SV=1	0	FALSE	48.39	24	6	21	1	6	435	49.3	6.93	59.25	6	other metabolic processes			Pf00043, Pf13417	[GO:0006749]; GO:0006518; GO:0006575; GO:0006790; GO:0043603; GO:1901564; GO:0044237; GO:0034641; GO:0006807; GO:0071704; GO:0008152; GO:0009987; GO:0008150	100646009	A0A6P3UB89; bter:100646009	LOC100646009	High	1	uncharacterized protein LOC100646009	Bombus terrestris	Bombus	Bombus	Bombus
S. marcescens	ELBO_NSI_F096	FALSE	High	Master Protein	A0A6P3DDT4	Uncharacterized	uncharacterized protein LOC100646544 OS=Bombus terrestris OX=30195 GN=LOC100646544 PE=4 SV=1	0	FALSE	17.435	19	2	10	2	2	136	15.6	5.64	27.65	2		non-structural extracellular	other molecular function	Pf01395	[GO:0005549]; GO:0005488; GO:0003674 [GO:0005576]; GO:0110165; GO:0005575	100646544	A0A6P3DDT4; bter:100646544	LOC100646544	High	1	uncharacterized protein LOC100646544	Bombus terrestris	Bombus	Bombus	Bombus
S. marcescens	ELBO_NSI_F096	FALSE	High	Master Protein	A0A6P3DFP4	Uncharacterized	uncharacterized protein LOC100646546 OS=Bombus terrestris OX=30195 GN=LOC100646546 PE=4 SV=1	0	FALSE	13.166	17	3	6	3	3	242	27.4	5.63	24.28	3				Pf06585		100646546	A0A6P3DFP4; bter:100646546	LOC100646546	High	1	uncharacterized protein LOC100646546	Bombus terrestris	Bombus	Bombus	Bombus
S. marcescens	ELBO_NSI_F096	FALSE	High	Master Protein	A0A6P3D7N4	Uncharacterized	uncharacterized protein LOC100647287 OS=Bombus terrestris OX=30195 GN=LOC100647287 PE=4 SV=1	0	FALSE	76	6	19	25	5	19	4334	495.2	6.73	77.46	19	transport		transporter activity	Pf00094, Pf01347, Pf06448, Pf09172	[GO:0005319]; GO:0005215; GO:0006869; GO:0003674; GO:0071702; GO:0010876; GO:0006810; GO:0033036; GO:0051234; GO:0051179; GO:0008150	100647287	A0A6P3D7N4; bter:100647287	LOC100647287	High	1	uncharacterized protein LOC100647287	Bombus terrestris	Bombus	Bombus	Bombus
S. marcescens	ELBO_NSI_F096	FALSE	High	Master Protein	A0A6P3DA51	Uncharacterized	uncharacterized protein LOC100647299 OS=Bombus terrestris OX=30195 GN=LOC100647299 PE=3 SV=1	0	FALSE	5.981	3	1	1	1	1	468	52.6	7.87	3.34	1		other membranes	other molecular function	Pf03227, Pf08238	[GO:0016021]; GO:0031224; GO:0110165; GO:0016020; GO:0005575 [GO:0016671]; GO:0016667; GO:0016491; GO:0003824; GO:0003674	100647299	A0A6P3DA51; bter:100647299	LOC100647299	High	1	uncharacterized protein LOC100647299	Bombus terrestris	Bombus	Bombus	Bombus
S. marcescens	ELBO_NSI_F096	FALSE	High	Master Protein	A0A6P3D7U9	Uncharacterized	uncharacterized protein LOC100647415 isoform X2 OS=Bombus terrestris OX=30195 GN=LOC100647415 PE=4 SV=1	0	FALSE	30.055	10	4	12	0	2	644	75.2	7.68	40.12	4				Pf16061		100647415	A0A6P3D7U9; bter:100647415	LOC100647415	High	1	uncharacterized protein LOC100647415 isoform X2	Bombus terrestris	Bombus	Bombus	Bombus
S. marcescens	ELBO_NSI_F096	FALSE	High	Master Protein	A0A6P3DC67	Uncharacterized	uncharacterized protein LOC100647540 OS=Bombus terrestris OX=30195 GN=LOC100647540 PE=4 SV=1	0	FALSE	21.184	44	4	6	1	1	135	15.1	5.54	18.07	4		non-structural extracellular	other molecular function	Pf01395	[GO:0005549]; GO:0005488; GO:0003674 [GO:0005576]; GO:0110165; GO:0005575	100647540	A0A6P3DC67; bter:100647540	LOC100647540	High	1	uncharacterized protein LOC100647540	Bombus terrestris	Bombus	Bombus	Bombus
S. marcescens	ELBO_NSI_F096	FALSE	High	Master Protein	A0A6P3UG07	Uncharacterized	uncharacterized protein LOC100647796 OS=Bombus terrestris OX=30195 GN=LOC100647796 PE=4 SV=1	0	FALSE	121.526	73	10	192	2	10	193	21.4	5.67	844.98	10	transport	non-structural extracellular	other molecular function	Pf07464	[GO:0005576]; GO:0110165; GO:0005575 [GO:0006869]; GO:0071702; GO:0010876; GO:0006810; GO:0033036; GO:0051234; GO:0051179; GO:0008150 [GO:0008289]; GO:0005488; GO:0003674	100647796	A0A6P3UG07; bter:100647796	LOC100647796	High	1	uncharacterized protein LOC100647796	Bombus terrestris	Bombus	Bombus	Bombus
S. marcescens	ELBO_NSI_F096	FALSE	High	Master Protein	A0A6P5IAH6	Uncharacterized	uncharacterized protein LOC100648602 OS=Bombus terrestris OX=30195 GN=LOC100648602 PE=3 SV=1	0	FALSE	44.792	8	6	22	1	1	877	98.2	6.01	70.08	6	other biological processes	non-structural extracellular	enzyme regulator activity	Pf00079	[GO:0004867]; GO:0004866; GO:0030414; GO:0061135; GO:0010951; GO:0004857; GO:0061134; GO:0052548; GO:0010466; GO:0030234; GO:0043086; GO:0052547; GO:0045861; GO:0051346; GO:0098772; GO:0050790; GO:0044092; GO:0030162; GO:0051336; GO:0032269; GO:0003674; GO:0065009; GO:0051246; GO:0031324; GO:0032268; GO:0051248; GO:0065007; GO:0051171; GO:0060255; GO:0080090; GO:0009892; GO:0031323; GO:0048523; G…		A0A6P5IAH6; bter:100648602	LOC100648602	High	1	uncharacterized protein LOC100648602	Bombus terrestris	Bombus	Bombus	Bombus
S. marcescens	ELBO_NSI_F096	FALSE	High	Master Protein	A0A6P3DDV3	Uncharacterized	uncharacterized protein LOC100650085 OS=Bombus terrestris OX=30195 GN=LOC100650085 PE=4 SV=1	0	FALSE	7.291	13	2	2	2	2	136	15.5	4.55	5.4	2		non-structural extracellular	other molecular function	Pf01395	[GO:0005549]; GO:0005488; GO:0003674 [GO:0005576]; GO:0110165; GO:0005575	100650085	A0A6P3DDV3; bter:100650085	LOC100650085	High	1	uncharacterized protein LOC100650085	Bombus terrestris	Bombus	Bombus	Bombus
S. marcescens	ELBO_NSI_F096	FALSE	High	Master Protein	A0A6P3DGM8	Uncharacterized	uncharacterized protein LOC100650343 isoform X1 OS=Bombus terrestris OX=30195 GN=LOC100650343 PE=4 SV=1	0	FALSE	3.324	11	1	1	0	1	225	24.8	7.75	2.22	1						100650343	A0A6P3DGM8; bter:100650343	LOC100650343	High	1	uncharacterized protein LOC100650343 isoform X1	Bombus terrestris	Bombus	Bombus	Bombus
S. marcescens	ELBO_NSI_F096	FALSE	High	Master Protein	A0A6P3DG29	Uncharacterized	uncharacterized protein LOC100650789 OS=Bombus terrestris OX=30195 GN=LOC100650789 PE=4 SV=1	0	FALSE	70.589	31	2	23	1	1	129	13.8	8.35	72.31	2						100650789	A0A6P3DG29; bter:100650789	LOC100650789	High	1	uncharacterized protein LOC100650789	Bombus terrestris	Bombus	Bombus	Bombus
S. marcescens	ELBO_NSI_F096	FALSE	High	Master Protein	A0A6P3DUZ1	Uncharacterized	uncharacterized protein LOC100740414 OS=Bombus impatiens OX=132113 GN=LOC100740414 PE=4 SV=1	0	FALSE	61.752	17	3	31	1	1	328	37	4.72	128.91	3						100740414	A0A6P3DUZ1; bim:100740414	LOC100740414	High	1	uncharacterized protein LOC100740414	Bombus impatiens	Bombus	Bombus	Bombus
S. marcescens	ELBO_NSI_F096	FALSE	High	Master Protein	A0A6P3V6L5	Uncharacterized	uncharacterized protein LOC100742970 isoform X3 OS=Bombus impatiens OX=132113 GN=LOC100742970 PE=4 SV=1	0	FALSE	8.117	3	2	2	0	2	1910	214.5	6.37	5.24	2	transport	non-structural extracellular;other membranes	other molecular function	Pf00024, Pf00051, Pf00057, Pf00059, Pf00089, Pf00530, Pf01607	[GO:0004252]; GO:0004175; GO:0008236; GO:0008233; GO:0017171; GO:0016787; GO:0140096; GO:0003824; GO:0003674 [GO:0005044]; GO:0038024; GO:0003674; GO:0006897; GO:0016192; GO:0006810; GO:0051234; GO:0051179; GO:0008150 [GO:0005576]; GO:0110165; GO:0005575 [GO:0008061]; GO:0097367; GO:0005488; GO:0003674 [GO:0016020]; GO:0110165; GO:0005575	100742970	A0A6P3V6L5	LOC100742970	High	1	uncharacterized protein LOC100742970 isoform X3	Bombus impatiens	Bombus	Bombus	Bombus
S. marcescens	ELBO_NSI_F096	FALSE	High	Master Protein	A0A6P3URE2	Uncharacterized	uncharacterized protein LOC100744292 isoform X1 OS=Bombus impatiens OX=132113 GN=LOC100744292 PE=4 SV=1	0	FALSE	2.725	1	2	2	0	2	1929	214.1	7.56	5.05	2			other molecular function	Pf00412, Pf00595, Pf02163, Pf15936	[GO:0046872]; GO:0043169; GO:0043167; GO:0005488; GO:0003674	100744292	A0A6P3URE2; bim:100744292	LOC100744292	High	1	uncharacterized protein LOC100744292 isoform X1	Bombus impatiens	Bombus	Bombus	Bombus
S. marcescens	ELBO_NSI_F096	FALSE	High	Master Protein	A0A6P6FA31	Uncharacterized	uncharacterized protein LOC100744770 isoform X1 OS=Bombus impatiens OX=132113 GN=LOC100744770 PE=4 SV=1	0	FALSE	16.421	6	3	3	0	3	925	103.2	5.12	8.5	3		other membranes		Pf13855	[GO:0016021]; GO:0031224; GO:0110165; GO:0016020; GO:0005575	100744770	A0A6P6FA31; bim:100744770	LOC100744770	High	1	uncharacterized protein LOC100744770 isoform X1	Bombus impatiens	Bombus	Bombus	Bombus
S. marcescens	ELBO_NSI_F096	FALSE	High	Master Protein	A0A6P3UZ21	Uncharacterized	uncharacterized protein LOC100745545 isoform X2 OS=Bombus impatiens OX=132113 GN=LOC100745545 PE=4 SV=1	0	FALSE	18.832	7	3	8	0	1	644	75.2	7.12	25.03	3				Pf16061		100745545	A0A6P3UZ21	LOC100745545	High	1	uncharacterized protein LOC100745545 isoform X2	Bombus impatiens	Bombus	Bombus	Bombus
S. marcescens	ELBO_NSI_F096	FALSE	High	Master Protein	A0A6P8LSD1	Uncharacterized	uncharacterized protein LOC100747509 OS=Bombus impatiens OX=132113 GN=LOC100747509 PE=4 SV=1	0	FALSE	18.883	18	4	6	0	1	328	36.1	6.34	16.89	4		non-structural extracellular	other molecular function	Pf01395	[GO:0005549]; GO:0005488; GO:0003674 [GO:0005576]; GO:0110165; GO:0005575		A0A6P8LSD1	LOC100747509	High	1	uncharacterized protein LOC100747509	Bombus impatiens	Bombus	Bombus	Bombus
S. marcescens	ELBO_NSI_F096	FALSE	High	Master Protein	A0A6P3DPK0	Uncharacterized	uncharacterized protein LOC100747668 OS=Bombus impatiens OX=132113 GN=LOC100747668 PE=4 SV=1	0	FALSE	5.674	7	1	1	0	1	232	26.9	7.36	0	1				Pf00059		100747668	A0A6P3DPK0; bim:100747668	LOC100747668	High	1	uncharacterized protein LOC100747668	Bombus impatiens	Bombus	Bombus	Bombus
S. marcescens	ELBO_NSI_F096	FALSE	High	Master Protein	A0A6P3UAY4	Uncharacterized	uncharacterized protein LOC105666492 isoform X1 OS=Bombus terrestris OX=30195 GN=LOC105666492 PE=4 SV=1	0	FALSE	2.517	7	1	1	0	1	161	16.7	6.77	2.86	1				Pf00386		105666492	A0A6P3UAY4; bter:105666492	LOC105666492	High	1	uncharacterized protein LOC105666492 isoform X1	Bombus terrestris	Bombus	Bombus	Bombus
S. marcescens	ELBO_NSI_F096	FALSE	High	Master Protein	A0A6P3UIL8	Uncharacterized	uncharacterized protein LOC105667096 OS=Bombus terrestris OX=30195 GN=LOC105667096 PE=4 SV=1	0	FALSE	7.608	12	1	3	1	1	143	15.7	8.47	13.2	1						105667096	A0A6P3UIL8; bter:105667096	LOC105667096	High	1	uncharacterized protein LOC105667096	Bombus terrestris	Bombus	Bombus	Bombus
S. marcescens	ELBO_NSI_F096	FALSE	High	Master Protein	A0A6P5IEZ6	Uncharacterized	uncharacterized protein LOC110119181 isoform X1 OS=Bombus terrestris OX=30195 GN=LOC110119181 PE=4 SV=1	0	FALSE	2.392	5	1	1	0	1	339	37.4	6.35	3.18	1				Pf01156			A0A6P5IEZ6; bter:110119181	LOC110119181	High	1	uncharacterized protein LOC110119181 isoform X1	Bombus terrestris	Bombus	Bombus	Bombus
S. marcescens	ELBO_NSI_F096	FALSE	High	Master Protein	A0A6P5I8S0	Uncharacterized	uncharacterized protein LOC110120267 OS=Bombus terrestris OX=30195 GN=LOC110120267 PE=4 SV=1	0.006	FALSE	0.635	8	1	1	1	1	266	30.8	4.78	0	1							A0A6P5I8S0; bter:110120267	LOC110120267	High	1	uncharacterized protein LOC110120267	Bombus terrestris	Bombus	Bombus	Bombus
S. marcescens	ELBO_NSI_F096	FALSE	High	Master Protein	A0A6P8LGP6	Uncharacterized	uncharacterized protein LOC117204241 OS=Bombus bifarius OX=103933 GN=LOC117204241 PE=4 SV=1	0	FALSE	47.96	45	2	23	0	2	78	8.6	5.17	94.18	2		non-structural extracellular	other molecular function	Pf01607	[GO:0005576]; GO:0110165; GO:0005575 [GO:0008061]; GO:0097367; GO:0005488; GO:0003674		A0A6P8LGP6	LOC117204241	High	1	uncharacterized protein LOC117204241	Bombus bifarius	Bombus	Bombus	Bombus
S. marcescens	ELBO_NSI_F096	FALSE	High	Master Protein	A0A6P8M5N4	Uncharacterized	uncharacterized protein LOC117204537 OS=Bombus bifarius OX=103933 GN=LOC117204537 PE=4 SV=1	0	FALSE	4.558	4	1	2	0	1	486	55.1	8.98	6.32	1				Pf06757			A0A6P8M5N4	LOC117204537	High	1	uncharacterized protein LOC117204537	Bombus bifarius	Bombus	Bombus	Bombus
S. marcescens	ELBO_NSI_F096	FALSE	High	Master Protein	A0A6P8MFN5	Uncharacterized	uncharacterized protein LOC117206332 OS=Bombus bifarius OX=103933 GN=LOC117206332 PE=4 SV=1	0	FALSE	8.938	8	2	3	0	2	325	37.9	10.33	7.43	2				Pf00059			A0A6P8MFN5	LOC117206332	High	1	uncharacterized protein LOC117206332	Bombus bifarius	Bombus	Bombus	Bombus
S. marcescens	ELBO_NSI_F096	FALSE	High	Master Protein	A0A6P8NAJ3	Uncharacterized	uncharacterized protein LOC117211610 OS=Bombus bifarius OX=103933 GN=LOC117211610 PE=4 SV=1	0	FALSE	19.375	10	2	5	0	2	482	54.5	6.04	14.93	2			other molecular function	Pf06585, Pf16984	[GO:0008289]; GO:0005488; GO:0003674		A0A6P8NAJ3	LOC117211610	High	1	uncharacterized protein LOC117211610	Bombus bifarius	Bombus	Bombus	Bombus
S. marcescens	ELBO_NSI_F096	FALSE	High	Master Protein	A0A6P8N0F9	Uncharacterized	uncharacterized protein LOC117213042 OS=Bombus bifarius OX=103933 GN=LOC117213042 PE=3 SV=1	0	FALSE	5.233	4	2	2	0	2	849	96.4	6.98	5.37	2	other biological processes	non-structural extracellular;other membranes	enzyme regulator activity	Pf00079	[GO:0004867]; GO:0004866; GO:0030414; GO:0061135; GO:0010951; GO:0004857; GO:0061134; GO:0052548; GO:0010466; GO:0030234; GO:0043086; GO:0052547; GO:0045861; GO:0051346; GO:0098772; GO:0050790; GO:0044092; GO:0030162; GO:0051336; GO:0032269; GO:0003674; GO:0065009; GO:0051246; GO:0031324; GO:0032268; GO:0051248; GO:0065007; GO:0051171; GO:0060255; GO:0080090; GO:0009892; GO:0031323; GO:0048523; G…		A0A6P8N0F9	LOC117213042	High	1	uncharacterized protein LOC117213042	Bombus bifarius	Bombus	Bombus	Bombus
S. marcescens	ELBO_NSI_F096	FALSE	High	Master Protein	A0A6P8N509	Uncharacterized	uncharacterized protein LOC117213955 OS=Bombus bifarius OX=103933 GN=LOC117213955 PE=4 SV=1	0	FALSE	8.298	19	2	2	0	2	135	14.6	5.69	6.23	2							A0A6P8N509	LOC117213955	High	1	uncharacterized protein LOC117213955	Bombus bifarius	Bombus	Bombus	Bombus
S. marcescens	ELBO_NSI_F096	FALSE	High	Master Protein	A0A6J3JUJ1	Uncharacterized	uncharacterized protein LOC117230536 OS=Bombus vosnesenskii OX=207650 GN=LOC117230536 PE=4 SV=1	0	FALSE	35.371	31	2	13	1	1	129	13.8	8.35	25.77	2							A0A6J3JUJ1	LOC117230536	High	1	uncharacterized protein LOC117230536	Bombus vosnesenskii	Bombus	Bombus	Bombus
S. marcescens	ELBO_NSI_F096	FALSE	High	Master Protein	A0A6J3K019	Uncharacterized	uncharacterized protein LOC117231791 OS=Bombus vosnesenskii OX=207650 GN=LOC117231791 PE=4 SV=1	0	FALSE	15.986	33	3	6	0	3	134	15.4	5.31	15.38	3							A0A6J3K019	LOC117231791	High	1	uncharacterized protein LOC117231791	Bombus vosnesenskii	Bombus	Bombus	Bombus
S. marcescens	ELBO_NSI_F099	FALSE	High	Master Protein	A0A6P3D623	Uncharacterized	uncharacterized protein LOC100643149 OS=Bombus terrestris OX=30195 GN=LOC100643149 PE=4 SV=1	0	FALSE	51.291	32	6	21	1	5	327	36.9	4.61	58.81	6						100643149	A0A6P3D623; bter:100643149	LOC100643149	High	1	uncharacterized protein LOC100643149	Bombus terrestris	Bombus	Bombus	Bombus
S. marcescens	ELBO_NSI_F099	FALSE	High	Master Protein	A0A6P3D4Q0	Uncharacterized	uncharacterized protein LOC100644429 isoform X1 OS=Bombus terrestris OX=30195 GN=LOC100644429 PE=4 SV=1	0	FALSE	17.735	15	3	10	1	2	365	41.2	4.84	23.49	3							A0A6P3D4Q0	LOC100644429	High	1	uncharacterized protein LOC100644429 isoform X1	Bombus terrestris	Bombus	Bombus	Bombus
S. marcescens	ELBO_NSI_F099	FALSE	High	Master Protein	A0A6P3DBI9	Uncharacterized	uncharacterized protein LOC100644966 OS=Bombus terrestris OX=30195 GN=LOC100644966 PE=4 SV=1	0	FALSE	20.6	34	2	8	2	2	100	11.1	6.68	4.31	2						100644966	A0A6P3DBI9; bter:100644966	LOC100644966	High	1	uncharacterized protein LOC100644966	Bombus terrestris	Bombus	Bombus	Bombus
S. marcescens	ELBO_NSI_F099	FALSE	High	Master Protein	A0A6P3DC59	Uncharacterized	uncharacterized protein LOC100645203 OS=Bombus terrestris OX=30195 GN=LOC100645203 PE=4 SV=1	0	FALSE	11.69	14	1	3	1	1	137	14.9	5.47	11.63	1		non-structural extracellular	other molecular function	Pf01395	[GO:0005549]; GO:0005488; GO:0003674 [GO:0005576]; GO:0110165; GO:0005575	100645203	A0A6P3DC59; bter:100645203	LOC100645203	High	1	uncharacterized protein LOC100645203	Bombus terrestris	Bombus	Bombus	Bombus
S. marcescens	ELBO_NSI_F099	FALSE	High	Master Protein	A0A6P5IB70	Uncharacterized	uncharacterized protein LOC100645366 OS=Bombus terrestris OX=30195 GN=LOC100645366 PE=4 SV=1	0	FALSE	3.519	0	1	1	1	1	13784	1462.9	5.17	2.06	1		other membranes	other molecular function	Pf07645, Pf12947	[GO:0005509]; GO:0046872; GO:0043169; GO:0043167; GO:0005488; GO:0003674 [GO:0016021]; GO:0031224; GO:0110165; GO:0016020; GO:0005575		A0A6P5IB70; bter:100645366	LOC100645366	High	1	uncharacterized protein LOC100645366	Bombus terrestris	Bombus	Bombus	Bombus
S. marcescens	ELBO_NSI_F099	FALSE	High	Master Protein	A0A6P3UB89	Uncharacterized	uncharacterized protein LOC100646009 OS=Bombus terrestris OX=30195 GN=LOC100646009 PE=4 SV=1	0	FALSE	34.333	21	6	11	1	6	435	49.3	6.93	28	6	other metabolic processes			Pf00043, Pf13417	[GO:0006749]; GO:0006518; GO:0006575; GO:0006790; GO:0043603; GO:1901564; GO:0044237; GO:0034641; GO:0006807; GO:0071704; GO:0008152; GO:0009987; GO:0008150	100646009	A0A6P3UB89; bter:100646009	LOC100646009	High	1	uncharacterized protein LOC100646009	Bombus terrestris	Bombus	Bombus	Bombus
S. marcescens	ELBO_NSI_F099	FALSE	High	Master Protein	A0A6P3DDT4	Uncharacterized	uncharacterized protein LOC100646544 OS=Bombus terrestris OX=30195 GN=LOC100646544 PE=4 SV=1	0	FALSE	16.382	19	3	16	2	3	136	15.6	5.64	37.28	3		non-structural extracellular	other molecular function	Pf01395	[GO:0005549]; GO:0005488; GO:0003674 [GO:0005576]; GO:0110165; GO:0005575	100646544	A0A6P3DDT4; bter:100646544	LOC100646544	High	1	uncharacterized protein LOC100646544	Bombus terrestris	Bombus	Bombus	Bombus
S. marcescens	ELBO_NSI_F099	FALSE	High	Master Protein	A0A6P3DFP4	Uncharacterized	uncharacterized protein LOC100646546 OS=Bombus terrestris OX=30195 GN=LOC100646546 PE=4 SV=1	0	FALSE	20.334	26	4	22	4	4	242	27.4	5.63	58.93	4				Pf06585		100646546	A0A6P3DFP4; bter:100646546	LOC100646546	High	1	uncharacterized protein LOC100646546	Bombus terrestris	Bombus	Bombus	Bombus
S. marcescens	ELBO_NSI_F099	FALSE	High	Master Protein	A0A6P3D7N4	Uncharacterized	uncharacterized protein LOC100647287 OS=Bombus terrestris OX=30195 GN=LOC100647287 PE=4 SV=1	0	FALSE	20.922	2	5	12	1	5	4334	495.2	6.73	31.8	5	transport		transporter activity	Pf00094, Pf01347, Pf06448, Pf09172	[GO:0005319]; GO:0005215; GO:0006869; GO:0003674; GO:0071702; GO:0010876; GO:0006810; GO:0033036; GO:0051234; GO:0051179; GO:0008150	100647287	A0A6P3D7N4; bter:100647287	LOC100647287	High	1	uncharacterized protein LOC100647287	Bombus terrestris	Bombus	Bombus	Bombus
S. marcescens	ELBO_NSI_F099	FALSE	High	Master Protein	A0A6P3D7U9	Uncharacterized	uncharacterized protein LOC100647415 isoform X2 OS=Bombus terrestris OX=30195 GN=LOC100647415 PE=4 SV=1	0	FALSE	6.246	5	2	3	0	2	644	75.2	7.68	7.51	2				Pf16061		100647415	A0A6P3D7U9; bter:100647415	LOC100647415	High	1	uncharacterized protein LOC100647415 isoform X2	Bombus terrestris	Bombus	Bombus	Bombus
S. marcescens	ELBO_NSI_F099	FALSE	High	Master Protein	A0A6P3UG07	Uncharacterized	uncharacterized protein LOC100647796 OS=Bombus terrestris OX=30195 GN=LOC100647796 PE=4 SV=1	0	FALSE	43.833	64	7	30	2	7	193	21.4	5.67	93.1	7	transport	non-structural extracellular	other molecular function	Pf07464	[GO:0005576]; GO:0110165; GO:0005575 [GO:0006869]; GO:0071702; GO:0010876; GO:0006810; GO:0033036; GO:0051234; GO:0051179; GO:0008150 [GO:0008289]; GO:0005488; GO:0003674	100647796	A0A6P3UG07; bter:100647796	LOC100647796	High	1	uncharacterized protein LOC100647796	Bombus terrestris	Bombus	Bombus	Bombus
S. marcescens	ELBO_NSI_F099	FALSE	High	Master Protein	A0A6P3DG29	Uncharacterized	uncharacterized protein LOC100650789 OS=Bombus terrestris OX=30195 GN=LOC100650789 PE=4 SV=1	0	FALSE	43.004	31	2	15	1	2	129	13.8	8.35	46.65	2						100650789	A0A6P3DG29; bter:100650789	LOC100650789	High	1	uncharacterized protein LOC100650789	Bombus terrestris	Bombus	Bombus	Bombus
S. marcescens	ELBO_NSI_F099	FALSE	High	Master Protein	A0A6P3URE2	Uncharacterized	uncharacterized protein LOC100744292 isoform X1 OS=Bombus impatiens OX=132113 GN=LOC100744292 PE=4 SV=1	0	FALSE	1.553	1	1	1	0	1	1929	214.1	7.56	2.56	1			other molecular function	Pf00412, Pf00595, Pf02163, Pf15936	[GO:0046872]; GO:0043169; GO:0043167; GO:0005488; GO:0003674	100744292	A0A6P3URE2; bim:100744292	LOC100744292	High	1	uncharacterized protein LOC100744292 isoform X1	Bombus impatiens	Bombus	Bombus	Bombus
S. marcescens	ELBO_NSI_F099	FALSE	High	Master Protein	A0A6P8M5N4	Uncharacterized	uncharacterized protein LOC117204537 OS=Bombus bifarius OX=103933 GN=LOC117204537 PE=4 SV=1	0	FALSE	4.356	4	1	5	0	1	486	55.1	8.98	12.29	1				Pf06757			A0A6P8M5N4	LOC117204537	High	1	uncharacterized protein LOC117204537	Bombus bifarius	Bombus	Bombus	Bombus
S. marcescens	ELBO_NSI_F099	FALSE	High	Master Protein	A0A6J3JX31	Uncharacterized	uncharacterized protein LOC117231228 OS=Bombus vosnesenskii OX=207650 GN=LOC117231228 PE=4 SV=1	0	FALSE	2.619	2	1	1	0	1	829	93	6.39	1.96	1							A0A6J3JX31	LOC117231228	High	1	uncharacterized protein LOC117231228	Bombus vosnesenskii	Bombus	Bombus	Bombus
S. marcescens	ELBO_NSI_F102	FALSE	High	Master Protein	A0A6P3UF13	Uncharacterized	uncharacterized protein LOC100643020 OS=Bombus terrestris OX=30195 GN=LOC100643020 PE=3 SV=1	0	FALSE	19.14	3	5	11	2	5	2685	311.6	6.57	23.76	5		other membranes	other molecular function	Pf01433, Pf11838, Pf17900	[GO:0008237]; GO:0008233; GO:0016787; GO:0140096; GO:0003824; GO:0003674 [GO:0008270]; GO:0046914; GO:0046872; GO:0043169; GO:0043167; GO:0005488; GO:0003674 [GO:0016021]; GO:0031224; GO:0110165; GO:0016020; GO:0005575		A0A6P3UF13; bter:100643020	LOC100643020	High	1	uncharacterized protein LOC100643020	Bombus terrestris	Bombus	Bombus	Bombus
S. marcescens	ELBO_NSI_F102	FALSE	High	Master Protein	A0A6P3D623	Uncharacterized	uncharacterized protein LOC100643149 OS=Bombus terrestris OX=30195 GN=LOC100643149 PE=4 SV=1	0	FALSE	36.63	13	4	29	1	4	327	36.9	4.61	74.46	4						100643149	A0A6P3D623; bter:100643149	LOC100643149	High	1	uncharacterized protein LOC100643149	Bombus terrestris	Bombus	Bombus	Bombus
S. marcescens	ELBO_NSI_F102	FALSE	High	Master Protein	A0A6P5HMP1	Uncharacterized	uncharacterized protein LOC100644055 OS=Bombus terrestris OX=30195 GN=LOC100644055 PE=3 SV=1	0	FALSE	35.078	8	7	11	3	7	1276	139.9	7.46	43.41	7			other molecular function	Pf00732, Pf05199	[GO:0016614]; GO:0016491; GO:0003824; GO:0003674 [GO:0050660]; GO:0000166; GO:0043168; GO:0036094; GO:1901265; GO:0043167; GO:0005488; GO:0097159; GO:1901363; GO:0003674		A0A6P5HMP1; bter:100644055	LOC100644055	High	1	uncharacterized protein LOC100644055	Bombus terrestris	Bombus	Bombus	Bombus
S. marcescens	ELBO_NSI_F102	FALSE	High	Master Protein	A0A6P3DBI9	Uncharacterized	uncharacterized protein LOC100644966 OS=Bombus terrestris OX=30195 GN=LOC100644966 PE=4 SV=1	0	FALSE	19.219	34	2	10	2	2	100	11.1	6.68	6.76	2						100644966	A0A6P3DBI9; bter:100644966	LOC100644966	High	1	uncharacterized protein LOC100644966	Bombus terrestris	Bombus	Bombus	Bombus
S. marcescens	ELBO_NSI_F102	FALSE	High	Master Protein	A0A6P3UEB6	Uncharacterized	uncharacterized protein LOC100645158 OS=Bombus terrestris OX=30195 GN=LOC100645158 PE=4 SV=1	0.006	FALSE	0.69	10	1	1	1	1	224	26.5	9.66	2.02	1						100645158	A0A6P3UEB6; bter:100645158	LOC100645158	High	1	uncharacterized protein LOC100645158	Bombus terrestris	Bombus	Bombus	Bombus
S. marcescens	ELBO_NSI_F102	FALSE	High	Master Protein	A0A6P3DC59	Uncharacterized	uncharacterized protein LOC100645203 OS=Bombus terrestris OX=30195 GN=LOC100645203 PE=4 SV=1	0	FALSE	18.249	37	3	6	3	3	137	14.9	5.47	25.76	3		non-structural extracellular	other molecular function	Pf01395	[GO:0005549]; GO:0005488; GO:0003674 [GO:0005576]; GO:0110165; GO:0005575	100645203	A0A6P3DC59; bter:100645203	LOC100645203	High	1	uncharacterized protein LOC100645203	Bombus terrestris	Bombus	Bombus	Bombus
S. marcescens	ELBO_NSI_F102	FALSE	High	Master Protein	A0A6P3DDT4	Uncharacterized	uncharacterized protein LOC100646544 OS=Bombus terrestris OX=30195 GN=LOC100646544 PE=4 SV=1	0.005	FALSE	0.916	11	1	1	1	1	136	15.6	5.64	0	1		non-structural extracellular	other molecular function	Pf01395	[GO:0005549]; GO:0005488; GO:0003674 [GO:0005576]; GO:0110165; GO:0005575	100646544	A0A6P3DDT4; bter:100646544	LOC100646544	High	1	uncharacterized protein LOC100646544	Bombus terrestris	Bombus	Bombus	Bombus
S. marcescens	ELBO_NSI_F102	FALSE	High	Master Protein	A0A6P3DFP4	Uncharacterized	uncharacterized protein LOC100646546 OS=Bombus terrestris OX=30195 GN=LOC100646546 PE=4 SV=1	0	FALSE	16.833	27	4	24	4	4	242	27.4	5.63	55.88	4				Pf06585		100646546	A0A6P3DFP4; bter:100646546	LOC100646546	High	1	uncharacterized protein LOC100646546	Bombus terrestris	Bombus	Bombus	Bombus
S. marcescens	ELBO_NSI_F102	FALSE	High	Master Protein	A0A6P3DA51	Uncharacterized	uncharacterized protein LOC100647299 OS=Bombus terrestris OX=30195 GN=LOC100647299 PE=3 SV=1	0	FALSE	3.678	3	1	1	1	1	468	52.6	7.87	2.91	1		other membranes	other molecular function	Pf03227, Pf08238	[GO:0016021]; GO:0031224; GO:0110165; GO:0016020; GO:0005575 [GO:0016671]; GO:0016667; GO:0016491; GO:0003824; GO:0003674	100647299	A0A6P3DA51; bter:100647299	LOC100647299	High	1	uncharacterized protein LOC100647299	Bombus terrestris	Bombus	Bombus	Bombus
S. marcescens	ELBO_NSI_F102	FALSE	High	Master Protein	A0A6P3UG07	Uncharacterized	uncharacterized protein LOC100647796 OS=Bombus terrestris OX=30195 GN=LOC100647796 PE=4 SV=1	0	FALSE	98.448	65	8	221	2	8	193	21.4	5.67	872.94	8	transport	non-structural extracellular	other molecular function	Pf07464	[GO:0005576]; GO:0110165; GO:0005575 [GO:0006869]; GO:0071702; GO:0010876; GO:0006810; GO:0033036; GO:0051234; GO:0051179; GO:0008150 [GO:0008289]; GO:0005488; GO:0003674	100647796	A0A6P3UG07; bter:100647796	LOC100647796	High	1	uncharacterized protein LOC100647796	Bombus terrestris	Bombus	Bombus	Bombus
S. marcescens	ELBO_NSI_F102	FALSE	High	Master Protein	A0A6P3DDV3	Uncharacterized	uncharacterized protein LOC100650085 OS=Bombus terrestris OX=30195 GN=LOC100650085 PE=4 SV=1	0	FALSE	4.806	24	2	2	2	2	136	15.5	4.55	6.99	2		non-structural extracellular	other molecular function	Pf01395	[GO:0005549]; GO:0005488; GO:0003674 [GO:0005576]; GO:0110165; GO:0005575	100650085	A0A6P3DDV3; bter:100650085	LOC100650085	High	1	uncharacterized protein LOC100650085	Bombus terrestris	Bombus	Bombus	Bombus
S. marcescens	ELBO_NSI_F102	FALSE	High	Master Protein	A0A6P3DG29	Uncharacterized	uncharacterized protein LOC100650789 OS=Bombus terrestris OX=30195 GN=LOC100650789 PE=4 SV=1	0	FALSE	53.223	31	2	14	1	2	129	13.8	8.35	48.1	2						100650789	A0A6P3DG29; bter:100650789	LOC100650789	High	1	uncharacterized protein LOC100650789	Bombus terrestris	Bombus	Bombus	Bombus
S. marcescens	ELBO_NSI_F102	FALSE	High	Master Protein	A0A6P8LBT1	Uncharacterized	uncharacterized protein LOC100740046 isoform X1 OS=Bombus impatiens OX=132113 GN=LOC100740046 PE=4 SV=1	0	FALSE	6.674	11	3	6	0	3	293	33.1	9.48	15.79	3				Pf06585			A0A6P8LBT1	LOC100740046	High	1	uncharacterized protein LOC100740046 isoform X1	Bombus impatiens	Bombus	Bombus	Bombus
S. marcescens	ELBO_NSI_F102	FALSE	High	Master Protein	A0A6P3V6L5	Uncharacterized	uncharacterized protein LOC100742970 isoform X3 OS=Bombus impatiens OX=132113 GN=LOC100742970 PE=4 SV=1	0	FALSE	2.909	1	1	1	0	1	1910	214.5	6.37	3.53	1	transport	non-structural extracellular;other membranes	other molecular function	Pf00024, Pf00051, Pf00057, Pf00059, Pf00089, Pf00530, Pf01607	[GO:0004252]; GO:0004175; GO:0008236; GO:0008233; GO:0017171; GO:0016787; GO:0140096; GO:0003824; GO:0003674 [GO:0005044]; GO:0038024; GO:0003674; GO:0006897; GO:0016192; GO:0006810; GO:0051234; GO:0051179; GO:0008150 [GO:0005576]; GO:0110165; GO:0005575 [GO:0008061]; GO:0097367; GO:0005488; GO:0003674 [GO:0016020]; GO:0110165; GO:0005575	100742970	A0A6P3V6L5	LOC100742970	High	1	uncharacterized protein LOC100742970 isoform X3	Bombus impatiens	Bombus	Bombus	Bombus
S. marcescens	ELBO_NSI_F102	FALSE	High	Master Protein	A0A6P3URE2	Uncharacterized	uncharacterized protein LOC100744292 isoform X1 OS=Bombus impatiens OX=132113 GN=LOC100744292 PE=4 SV=1	0	FALSE	5.902	2	3	6	0	3	1929	214.1	7.56	13.24	3			other molecular function	Pf00412, Pf00595, Pf02163, Pf15936	[GO:0046872]; GO:0043169; GO:0043167; GO:0005488; GO:0003674	100744292	A0A6P3URE2; bim:100744292	LOC100744292	High	1	uncharacterized protein LOC100744292 isoform X1	Bombus impatiens	Bombus	Bombus	Bombus
S. marcescens	ELBO_NSI_F102	FALSE	High	Master Protein	A0A6P3U335	Uncharacterized	uncharacterized protein LOC105665627 OS=Bombus terrestris OX=30195 GN=LOC105665627 PE=4 SV=1	0	FALSE	67.119	39	9	89	5	9	249	28.4	9.47	280.99	9				Pf06757		105665627	A0A6P3U335; bter:105665627	LOC105665627	High	1	uncharacterized protein LOC105665627	Bombus terrestris	Bombus	Bombus	Bombus
S. marcescens	ELBO_NSI_F102	FALSE	High	Master Protein	A0A6P3U6L4	Uncharacterized	uncharacterized protein LOC105666313 OS=Bombus terrestris OX=30195 GN=LOC105666313 PE=4 SV=1	0	FALSE	2.575	7	1	1	1	1	276	30.7	7.43	0	1							A0A6P3U6L4; bter:105666313	LOC105666313	High	1	uncharacterized protein LOC105666313	Bombus terrestris	Bombus	Bombus	Bombus
S. marcescens	ELBO_NSI_F102	FALSE	High	Master Protein	A0A6P8LXJ1	Uncharacterized	uncharacterized protein LOC117207257 isoform X2 OS=Bombus bifarius OX=103933 GN=LOC117207257 PE=4 SV=1	0	FALSE	3.115	3	1	1	0	1	644	75.4	7.27	3.55	1				Pf16061			A0A6P8LXJ1	LOC117207257	High	1	uncharacterized protein LOC117207257 isoform X2	Bombus bifarius	Bombus	Bombus	Bombus
S. marcescens	ELBO_NSI_F102	FALSE	High	Master Protein	A0A6P8MSL4	Uncharacterized	uncharacterized protein LOC117208387 OS=Bombus bifarius OX=103933 GN=LOC117208387 PE=4 SV=1	0	FALSE	20.36	1	4	8	0	4	4335	495.4	6.77	22.81	4	transport		transporter activity	Pf00094, Pf01347, Pf06448, Pf09172	[GO:0005319]; GO:0005215; GO:0006869; GO:0003674; GO:0071702; GO:0010876; GO:0006810; GO:0033036; GO:0051234; GO:0051179; GO:0008150		A0A6P8MSL4	LOC117208387	High	1	uncharacterized protein LOC117208387	Bombus bifarius	Bombus	Bombus	Bombus
S. marcescens	ELBO_NSI_F102	FALSE	High	Master Protein	A0A6P8N0F9	Uncharacterized	uncharacterized protein LOC117213042 OS=Bombus bifarius OX=103933 GN=LOC117213042 PE=3 SV=1	0	FALSE	3.274	2	1	1	0	1	849	96.4	6.98	2.59	1	other biological processes	non-structural extracellular;other membranes	enzyme regulator activity	Pf00079	[GO:0004867]; GO:0004866; GO:0030414; GO:0061135; GO:0010951; GO:0004857; GO:0061134; GO:0052548; GO:0010466; GO:0030234; GO:0043086; GO:0052547; GO:0045861; GO:0051346; GO:0098772; GO:0050790; GO:0044092; GO:0030162; GO:0051336; GO:0032269; GO:0003674; GO:0065009; GO:0051246; GO:0031324; GO:0032268; GO:0051248; GO:0065007; GO:0051171; GO:0060255; GO:0080090; GO:0009892; GO:0031323; GO:0048523; G…		A0A6P8N0F9	LOC117213042	High	1	uncharacterized protein LOC117213042	Bombus bifarius	Bombus	Bombus	Bombus
S. marcescens	ELBO_NSI_F102	FALSE	High	Master Protein	A0A6P8N509	Uncharacterized	uncharacterized protein LOC117213955 OS=Bombus bifarius OX=103933 GN=LOC117213955 PE=4 SV=1	0	FALSE	2.305	11	1	3	0	1	135	14.6	5.69	6.51	1							A0A6P8N509	LOC117213955	High	1	uncharacterized protein LOC117213955	Bombus bifarius	Bombus	Bombus	Bombus
S. marcescens	ELBO_NSI_F102	FALSE	High	Master Protein	A0A6P8P068	Uncharacterized	uncharacterized protein LOC117216727 OS=Bombus bifarius OX=103933 GN=LOC117216727 PE=4 SV=1	0	FALSE	3.208	2	1	2	0	1	1129	127.8	8.02	5.64	1			other molecular function	Pf00135	[GO:0052689]; GO:0016788; GO:0016787; GO:0003824; GO:0003674		A0A6P8P068	LOC117216727	High	1	uncharacterized protein LOC117216727	Bombus bifarius	Bombus	Bombus	Bombus
S. marcescens	ELBO_NSI_F102	FALSE	High	Master Protein	A0A6J3K6V0	Uncharacterized	uncharacterized protein LOC117232577 isoform X4 OS=Bombus vosnesenskii OX=207650 GN=LOC117232577 PE=4 SV=1	0	FALSE	5.954	6	1	1	0	1	339	36.4	4.82	3.88	1		other membranes		Pf11901, Pf12248	[GO:0016021]; GO:0031224; GO:0110165; GO:0016020; GO:0005575		A0A6J3K6V0	LOC117232577	High	1	uncharacterized protein LOC117232577 isoform X4	Bombus vosnesenskii	Bombus	Bombus	Bombus
S. marcescens	ELBO_NSI_F102	FALSE	High	Master Protein	A0A6J3KEW9	Uncharacterized	uncharacterized protein LOC117234097 OS=Bombus vosnesenskii OX=207650 GN=LOC117234097 PE=4 SV=1	0.006	FALSE	0.714	8	1	1	0	1	155	16.9	5.27	2.1	1		non-structural extracellular	other molecular function	Pf01395	[GO:0005549]; GO:0005488; GO:0003674 [GO:0005576]; GO:0110165; GO:0005575		A0A6J3KEW9	LOC117234097	High	1	uncharacterized protein LOC117234097	Bombus vosnesenskii	Bombus	Bombus	Bombus
M. luteus	ELBO_NSI_F105	FALSE	High	Master Protein	A0A6P3D623	Uncharacterized	uncharacterized protein LOC100643149 OS=Bombus terrestris OX=30195 GN=LOC100643149 PE=4 SV=1	0	FALSE	112.274	32	10	240	5	7	327	36.9	4.61	760.34	10						100643149	A0A6P3D623; bter:100643149	LOC100643149	High	1	uncharacterized protein LOC100643149	Bombus terrestris	Bombus	Bombus	Bombus
M. luteus	ELBO_NSI_F105	FALSE	High	Master Protein	A0A6P3DE32	Uncharacterized	uncharacterized protein LOC100643624 OS=Bombus terrestris OX=30195 GN=LOC100643624 PE=4 SV=1	0	FALSE	6.565	13	3	3	1	3	358	39	7.64	9.17	3		other membranes	other molecular function	Pf08240, Pf16912	[GO:0008270]; GO:0046914; GO:0046872; GO:0043169; GO:0043167; GO:0005488; GO:0003674 [GO:0016021]; GO:0031224; GO:0110165; GO:0016020; GO:0005575 [GO:0016491]; GO:0003824; GO:0003674	100643624	A0A6P3DE32; bter:100643624	LOC100643624	High	1	uncharacterized protein LOC100643624	Bombus terrestris	Bombus	Bombus	Bombus
M. luteus	ELBO_NSI_F105	FALSE	High	Master Protein	A0A6P5HMP1	Uncharacterized	uncharacterized protein LOC100644055 OS=Bombus terrestris OX=30195 GN=LOC100644055 PE=3 SV=1	0	FALSE	44.197	9	7	12	4	7	1276	139.9	7.46	44.2	7			other molecular function	Pf00732, Pf05199	[GO:0016614]; GO:0016491; GO:0003824; GO:0003674 [GO:0050660]; GO:0000166; GO:0043168; GO:0036094; GO:1901265; GO:0043167; GO:0005488; GO:0097159; GO:1901363; GO:0003674		A0A6P5HMP1; bter:100644055	LOC100644055	High	1	uncharacterized protein LOC100644055	Bombus terrestris	Bombus	Bombus	Bombus
M. luteus	ELBO_NSI_F105	FALSE	High	Master Protein	A0A6P3DET5	Uncharacterized	uncharacterized protein LOC100644101 OS=Bombus terrestris OX=30195 GN=LOC100644101 PE=4 SV=1	0	FALSE	6.396	10	1	1	1	1	155	17.4	10.15	3.53	1						100644101	A0A6P3DET5; bter:100644101	LOC100644101	High	1	uncharacterized protein LOC100644101	Bombus terrestris	Bombus	Bombus	Bombus
M. luteus	ELBO_NSI_F105	FALSE	High	Master Protein	A0A6P3D4Q0	Uncharacterized	uncharacterized protein LOC100644429 isoform X1 OS=Bombus terrestris OX=30195 GN=LOC100644429 PE=4 SV=1	0	FALSE	19.753	8	3	16	1	1	365	41.2	4.84	31.25	3							A0A6P3D4Q0	LOC100644429	High	1	uncharacterized protein LOC100644429 isoform X1	Bombus terrestris	Bombus	Bombus	Bombus
M. luteus	ELBO_NSI_F105	FALSE	High	Master Protein	A0A6P3D570	Uncharacterized	uncharacterized protein LOC100644671 OS=Bombus terrestris OX=30195 GN=LOC100644671 PE=4 SV=1	0	FALSE	65.043	15	7	13	5	7	647	73.7	6.39	57.43	7		other membranes			[GO:0016021]; GO:0031224; GO:0110165; GO:0016020; GO:0005575	100644671	A0A6P3D570; bter:100644671	LOC100644671	High	1	uncharacterized protein LOC100644671	Bombus terrestris	Bombus	Bombus	Bombus
M. luteus	ELBO_NSI_F105	FALSE	High	Master Protein	A0A6P3DBZ7	Uncharacterized	uncharacterized protein LOC100644683 OS=Bombus terrestris OX=30195 GN=LOC100644683 PE=4 SV=1	0	FALSE	91.902	13	13	57	5	13	1130	128.1	8.25	172.77	13			other molecular function	Pf00135	[GO:0052689]; GO:0016788; GO:0016787; GO:0003824; GO:0003674		A0A6P3DBZ7; bter:100644683	LOC100644683	High	1	uncharacterized protein LOC100644683	Bombus terrestris	Bombus	Bombus	Bombus
M. luteus	ELBO_NSI_F105	FALSE	High	Master Protein	A0A6P3DBI9	Uncharacterized	uncharacterized protein LOC100644966 OS=Bombus terrestris OX=30195 GN=LOC100644966 PE=4 SV=1	0	FALSE	12.419	12	1	4	1	1	100	11.1	6.68	9.99	1						100644966	A0A6P3DBI9; bter:100644966	LOC100644966	High	1	uncharacterized protein LOC100644966	Bombus terrestris	Bombus	Bombus	Bombus
M. luteus	ELBO_NSI_F105	FALSE	High	Master Protein	A0A6P3DC59	Uncharacterized	uncharacterized protein LOC100645203 OS=Bombus terrestris OX=30195 GN=LOC100645203 PE=4 SV=1	0	FALSE	24.937	30	2	9	2	2	137	14.9	5.47	41.5	2		non-structural extracellular	other molecular function	Pf01395	[GO:0005549]; GO:0005488; GO:0003674 [GO:0005576]; GO:0110165; GO:0005575	100645203	A0A6P3DC59; bter:100645203	LOC100645203	High	1	uncharacterized protein LOC100645203	Bombus terrestris	Bombus	Bombus	Bombus
M. luteus	ELBO_NSI_F105	FALSE	High	Master Protein	A0A6P3UB89	Uncharacterized	uncharacterized protein LOC100646009 OS=Bombus terrestris OX=30195 GN=LOC100646009 PE=4 SV=1	0	FALSE	15.342	11	3	5	1	3	435	49.3	6.93	14.8	3	other metabolic processes			Pf00043, Pf13417	[GO:0006749]; GO:0006518; GO:0006575; GO:0006790; GO:0043603; GO:1901564; GO:0044237; GO:0034641; GO:0006807; GO:0071704; GO:0008152; GO:0009987; GO:0008150	100646009	A0A6P3UB89; bter:100646009	LOC100646009	High	1	uncharacterized protein LOC100646009	Bombus terrestris	Bombus	Bombus	Bombus
M. luteus	ELBO_NSI_F105	FALSE	High	Master Protein	A0A6P3DDT4	Uncharacterized	uncharacterized protein LOC100646544 OS=Bombus terrestris OX=30195 GN=LOC100646544 PE=4 SV=1	0	FALSE	5.267	11	1	4	1	1	136	15.6	5.64	8.81	1		non-structural extracellular	other molecular function	Pf01395	[GO:0005549]; GO:0005488; GO:0003674 [GO:0005576]; GO:0110165; GO:0005575	100646544	A0A6P3DDT4; bter:100646544	LOC100646544	High	1	uncharacterized protein LOC100646544	Bombus terrestris	Bombus	Bombus	Bombus
M. luteus	ELBO_NSI_F105	FALSE	High	Master Protein	A0A6P3DFP4	Uncharacterized	uncharacterized protein LOC100646546 OS=Bombus terrestris OX=30195 GN=LOC100646546 PE=4 SV=1	0	FALSE	5.474	17	2	4	2	2	242	27.4	5.63	11.8	2				Pf06585		100646546	A0A6P3DFP4; bter:100646546	LOC100646546	High	1	uncharacterized protein LOC100646546	Bombus terrestris	Bombus	Bombus	Bombus
M. luteus	ELBO_NSI_F105	FALSE	High	Master Protein	A0A6P3DKT1	Uncharacterized	uncharacterized protein LOC100646603 isoform X2 OS=Bombus terrestris OX=30195 GN=LOC100646603 PE=4 SV=1	0	FALSE	13.001	28	3	4	0	3	166	18.4	8.47	14.08	3						100646603	A0A6P3DKT1; bter:100646603	LOC100646603	High	1	uncharacterized protein LOC100646603 isoform X2	Bombus terrestris	Bombus	Bombus	Bombus
M. luteus	ELBO_NSI_F105	FALSE	High	Master Protein	A0A6P3D5W0	Uncharacterized	uncharacterized protein LOC100646617 OS=Bombus terrestris OX=30195 GN=LOC100646617 PE=4 SV=1	0	FALSE	3.999	10	1	1	1	1	200	22.2	5.57	4.6	1				Pf15998		100646617	A0A6P3D5W0; bter:100646617	LOC100646617	High	1	uncharacterized protein LOC100646617	Bombus terrestris	Bombus	Bombus	Bombus
M. luteus	ELBO_NSI_F105	FALSE	High	Master Protein	A0A6P3D7N4	Uncharacterized	uncharacterized protein LOC100647287 OS=Bombus terrestris OX=30195 GN=LOC100647287 PE=4 SV=1	0	FALSE	28.831	2	7	11	2	7	4334	495.2	6.73	30.69	7	transport		transporter activity	Pf00094, Pf01347, Pf06448, Pf09172	[GO:0005319]; GO:0005215; GO:0006869; GO:0003674; GO:0071702; GO:0010876; GO:0006810; GO:0033036; GO:0051234; GO:0051179; GO:0008150	100647287	A0A6P3D7N4; bter:100647287	LOC100647287	High	1	uncharacterized protein LOC100647287	Bombus terrestris	Bombus	Bombus	Bombus
M. luteus	ELBO_NSI_F105	FALSE	High	Master Protein	A0A6P3D7U9	Uncharacterized	uncharacterized protein LOC100647415 isoform X2 OS=Bombus terrestris OX=30195 GN=LOC100647415 PE=4 SV=1	0	FALSE	44.608	15	7	16	0	7	644	75.2	7.68	52.54	7				Pf16061		100647415	A0A6P3D7U9; bter:100647415	LOC100647415	High	1	uncharacterized protein LOC100647415 isoform X2	Bombus terrestris	Bombus	Bombus	Bombus
M. luteus	ELBO_NSI_F105	FALSE	High	Master Protein	A0A6P3DC67	Uncharacterized	uncharacterized protein LOC100647540 OS=Bombus terrestris OX=30195 GN=LOC100647540 PE=4 SV=1	0	FALSE	11.864	10	1	8	1	1	135	15.1	5.54	25.02	1		non-structural extracellular	other molecular function	Pf01395	[GO:0005549]; GO:0005488; GO:0003674 [GO:0005576]; GO:0110165; GO:0005575	100647540	A0A6P3DC67; bter:100647540	LOC100647540	High	1	uncharacterized protein LOC100647540	Bombus terrestris	Bombus	Bombus	Bombus
M. luteus	ELBO_NSI_F105	FALSE	High	Master Protein	A0A6P3UG07	Uncharacterized	uncharacterized protein LOC100647796 OS=Bombus terrestris OX=30195 GN=LOC100647796 PE=4 SV=1	0	FALSE	299.37	87	24	1117	3	24	193	21.4	5.67	4738.3	24	transport	non-structural extracellular	other molecular function	Pf07464	[GO:0005576]; GO:0110165; GO:0005575 [GO:0006869]; GO:0071702; GO:0010876; GO:0006810; GO:0033036; GO:0051234; GO:0051179; GO:0008150 [GO:0008289]; GO:0005488; GO:0003674	100647796	A0A6P3UG07; bter:100647796	LOC100647796	High	1	uncharacterized protein LOC100647796	Bombus terrestris	Bombus	Bombus	Bombus
M. luteus	ELBO_NSI_F105	FALSE	High	Master Protein	A0A6P5IAH6	Uncharacterized	uncharacterized protein LOC100648602 OS=Bombus terrestris OX=30195 GN=LOC100648602 PE=3 SV=1	0	FALSE	153.089	27	16	151	8	8	877	98.2	6.01	508.79	16	other biological processes	non-structural extracellular	enzyme regulator activity	Pf00079	[GO:0004867]; GO:0004866; GO:0030414; GO:0061135; GO:0010951; GO:0004857; GO:0061134; GO:0052548; GO:0010466; GO:0030234; GO:0043086; GO:0052547; GO:0045861; GO:0051346; GO:0098772; GO:0050790; GO:0044092; GO:0030162; GO:0051336; GO:0032269; GO:0003674; GO:0065009; GO:0051246; GO:0031324; GO:0032268; GO:0051248; GO:0065007; GO:0051171; GO:0060255; GO:0080090; GO:0009892; GO:0031323; GO:0048523; G…		A0A6P5IAH6; bter:100648602	LOC100648602	High	1	uncharacterized protein LOC100648602	Bombus terrestris	Bombus	Bombus	Bombus
M. luteus	ELBO_NSI_F105	FALSE	High	Master Protein	A0A6P5HQ23	Uncharacterized	uncharacterized protein LOC100650078 OS=Bombus terrestris OX=30195 GN=LOC100650078 PE=4 SV=1	0	FALSE	7.378	18	3	3	1	3	220	25.6	9.48	9.52	3						100650078	A0A6P5HQ23; bter:100650078	LOC100650078	High	1	uncharacterized protein LOC100650078	Bombus terrestris	Bombus	Bombus	Bombus
M. luteus	ELBO_NSI_F105	FALSE	High	Master Protein	A0A6P3DDV3	Uncharacterized	uncharacterized protein LOC100650085 OS=Bombus terrestris OX=30195 GN=LOC100650085 PE=4 SV=1	0.002	FALSE	2.806	13	1	1	1	1	136	15.5	4.55	4.09	1		non-structural extracellular	other molecular function	Pf01395	[GO:0005549]; GO:0005488; GO:0003674 [GO:0005576]; GO:0110165; GO:0005575	100650085	A0A6P3DDV3; bter:100650085	LOC100650085	High	1	uncharacterized protein LOC100650085	Bombus terrestris	Bombus	Bombus	Bombus
M. luteus	ELBO_NSI_F105	FALSE	High	Master Protein	A0A6P3DC52	Uncharacterized	uncharacterized protein LOC100650483 OS=Bombus terrestris OX=30195 GN=LOC100650483 PE=4 SV=1	0	FALSE	6.053	9	2	2	0	2	316	35	8.7	4.51	2		other membranes			[GO:0016021]; GO:0031224; GO:0110165; GO:0016020; GO:0005575	100650483	A0A6P3DC52; bter:100650483	LOC100650483	High	1	uncharacterized protein LOC100650483	Bombus terrestris	Bombus	Bombus	Bombus
M. luteus	ELBO_NSI_F105	FALSE	High	Master Protein	A0A6P3DG29	Uncharacterized	uncharacterized protein LOC100650789 OS=Bombus terrestris OX=30195 GN=LOC100650789 PE=4 SV=1	0	FALSE	20.508	31	2	5	1	2	129	13.8	8.35	14.08	2						100650789	A0A6P3DG29; bter:100650789	LOC100650789	High	1	uncharacterized protein LOC100650789	Bombus terrestris	Bombus	Bombus	Bombus
M. luteus	ELBO_NSI_F105	FALSE	High	Master Protein	A0A6P3D744	Uncharacterized	uncharacterized protein LOC100651794 OS=Bombus terrestris OX=30195 GN=LOC100651794 PE=4 SV=1	0.006	FALSE	1.195	11	1	1	0	1	106	11.9	7.77	0	1						100651794	A0A6P3D744; bter:100651794	LOC100651794	High	1	uncharacterized protein LOC100651794	Bombus terrestris	Bombus	Bombus	Bombus
M. luteus	ELBO_NSI_F105	FALSE	High	Master Protein	A0A6P3DUZ1	Uncharacterized	uncharacterized protein LOC100740414 OS=Bombus impatiens OX=132113 GN=LOC100740414 PE=4 SV=1	0	FALSE	16.945	8	2	8	1	1	328	37	4.72	21.48	2						100740414	A0A6P3DUZ1; bim:100740414	LOC100740414	High	1	uncharacterized protein LOC100740414	Bombus impatiens	Bombus	Bombus	Bombus
M. luteus	ELBO_NSI_F105	FALSE	High	Master Protein	A0A6P3V6L5	Uncharacterized	uncharacterized protein LOC100742970 isoform X3 OS=Bombus impatiens OX=132113 GN=LOC100742970 PE=4 SV=1	0	FALSE	12.853	2	3	4	0	3	1910	214.5	6.37	12.44	3	transport	non-structural extracellular;other membranes	other molecular function	Pf00024, Pf00051, Pf00057, Pf00059, Pf00089, Pf00530, Pf01607	[GO:0004252]; GO:0004175; GO:0008236; GO:0008233; GO:0017171; GO:0016787; GO:0140096; GO:0003824; GO:0003674 [GO:0005044]; GO:0038024; GO:0003674; GO:0006897; GO:0016192; GO:0006810; GO:0051234; GO:0051179; GO:0008150 [GO:0005576]; GO:0110165; GO:0005575 [GO:0008061]; GO:0097367; GO:0005488; GO:0003674 [GO:0016020]; GO:0110165; GO:0005575	100742970	A0A6P3V6L5	LOC100742970	High	1	uncharacterized protein LOC100742970 isoform X3	Bombus impatiens	Bombus	Bombus	Bombus
M. luteus	ELBO_NSI_F105	FALSE	High	Master Protein	A0A6P3UIL8	Uncharacterized	uncharacterized protein LOC105667096 OS=Bombus terrestris OX=30195 GN=LOC105667096 PE=4 SV=1	0	FALSE	20.501	15	2	9	2	2	143	15.7	8.47	36	2						105667096	A0A6P3UIL8; bter:105667096	LOC105667096	High	1	uncharacterized protein LOC105667096	Bombus terrestris	Bombus	Bombus	Bombus
M. luteus	ELBO_NSI_F105	FALSE	High	Master Protein	A0A6P5IEZ6	Uncharacterized	uncharacterized protein LOC110119181 isoform X1 OS=Bombus terrestris OX=30195 GN=LOC110119181 PE=4 SV=1	0	FALSE	9.806	9	2	3	0	2	339	37.4	6.35	10.49	2				Pf01156			A0A6P5IEZ6; bter:110119181	LOC110119181	High	1	uncharacterized protein LOC110119181 isoform X1	Bombus terrestris	Bombus	Bombus	Bombus
M. luteus	ELBO_NSI_F105	FALSE	High	Master Protein	A0A6P5I8S0	Uncharacterized	uncharacterized protein LOC110120267 OS=Bombus terrestris OX=30195 GN=LOC110120267 PE=4 SV=1	0	FALSE	36.411	27	4	22	2	4	266	30.8	4.78	80.42	4							A0A6P5I8S0; bter:110120267	LOC110120267	High	1	uncharacterized protein LOC110120267	Bombus terrestris	Bombus	Bombus	Bombus
M. luteus	ELBO_NSI_F105	FALSE	High	Master Protein	A0A6P8N0F9	Uncharacterized	uncharacterized protein LOC117213042 OS=Bombus bifarius OX=103933 GN=LOC117213042 PE=3 SV=1	0	FALSE	13.377	2	2	7	0	2	849	96.4	6.98	25.14	2	other biological processes	non-structural extracellular;other membranes	enzyme regulator activity	Pf00079	[GO:0004867]; GO:0004866; GO:0030414; GO:0061135; GO:0010951; GO:0004857; GO:0061134; GO:0052548; GO:0010466; GO:0030234; GO:0043086; GO:0052547; GO:0045861; GO:0051346; GO:0098772; GO:0050790; GO:0044092; GO:0030162; GO:0051336; GO:0032269; GO:0003674; GO:0065009; GO:0051246; GO:0031324; GO:0032268; GO:0051248; GO:0065007; GO:0051171; GO:0060255; GO:0080090; GO:0009892; GO:0031323; GO:0048523; G…		A0A6P8N0F9	LOC117213042	High	1	uncharacterized protein LOC117213042	Bombus bifarius	Bombus	Bombus	Bombus
M. luteus	ELBO_NSI_F105	FALSE	Medium	Master Protein	A0A6P8MP60	Uncharacterized	uncharacterized protein LOC117213937 isoform X3 OS=Bombus bifarius OX=103933 GN=LOC117213937 PE=4 SV=1	0.017	FALSE	0.795	1	1	1	0	1	1444	162.6	5.15	1.74	1	cell organization and biogenesis		enzyme regulator activity	Pf00018, Pf00621	[GO:0005085]; GO:0030695; GO:0060589; GO:0030234; GO:0098772; GO:0050790; GO:0003674; GO:0065009; GO:0065007; GO:0008150 [GO:0016043]; GO:0071840; GO:0009987; GO:0008150		A0A6P8MP60	LOC117213937	High	1	uncharacterized protein LOC117213937 isoform X3	Bombus bifarius	Bombus	Bombus	Bombus
M. luteus	ELBO_NSI_F105	FALSE	High	Master Protein	A0A6P8N509	Uncharacterized	uncharacterized protein LOC117213955 OS=Bombus bifarius OX=103933 GN=LOC117213955 PE=4 SV=1	0	FALSE	7.535	19	2	3	0	2	135	14.6	5.69	9.31	2							A0A6P8N509	LOC117213955	High	1	uncharacterized protein LOC117213955	Bombus bifarius	Bombus	Bombus	Bombus
M. luteus	ELBO_NSI_F105	FALSE	High	Master Protein	A0A6J3KEW9	Uncharacterized	uncharacterized protein LOC117234097 OS=Bombus vosnesenskii OX=207650 GN=LOC117234097 PE=4 SV=1	0.002	FALSE	2.449	8	1	3	0	1	155	16.9	5.27	8.23	1		non-structural extracellular	other molecular function	Pf01395	[GO:0005549]; GO:0005488; GO:0003674 [GO:0005576]; GO:0110165; GO:0005575		A0A6J3KEW9	LOC117234097	High	1	uncharacterized protein LOC117234097	Bombus vosnesenskii	Bombus	Bombus	Bombus
Control	ELBO_NSI_F069	FALSE	Medium	Master Protein	A0A512UJM3	Uncharacterized	Uncharacterized protein OS=Metschnikowia sp. JCM 33374 OX=2562755 GN=JCM33374_g4739 PE=4 SV=1	0.011	FALSE	0.954	2	1	10	1	1	580	66.4	7.46	8.55	1							A0A512UJM3		High	1	Uncharacterized protein	Metschnikowia sp. JCM 33374	Fungi	Fungi	Fungi
Control	ELBO_NSI_F069	FALSE	Medium	Master Protein	R0M332	Uncharacterized	Uncharacterized protein OS=Nosema bombycis (strain CQ1 / CVCC 102059) OX=578461 GN=NBO_448g0001 PE=4 SV=1	0.017	FALSE	0.804	2	1	1	1	1	718	84.4	6.09	2.32	1							R0M332		High	1	Uncharacterized protein	Nosema bombycis (strain CQ1 / CVCC 102059)	Fungi	Fungi	Fungi
Control	ELBO_NSI_F072	FALSE	Medium	Master Protein	L2GQP1	Uncharacterized	Uncharacterized protein OS=Vittaforma corneae (strain ATCC 50505) OX=993615 GN=VICG_00150 PE=4 SV=1	0.016	FALSE	0.981	1	1	5	1	1	810	95.8	6.71	10.59	1		nucleus	nucleic acid binding activity;other molecular function	Pf00176, Pf00271, Pf09111	[GO:0003677]; GO:0003676; GO:0097159; GO:1901363; GO:0005488; GO:0003674 [GO:0005524]; GO:0032559; GO:0035639; GO:0030554; GO:0032555; GO:0043168; GO:1901265; GO:0017076; GO:0032553; GO:0043167; GO:0097159; GO:1901363; GO:0000166; GO:0097367; GO:0005488; GO:0036094; GO:0003674 [GO:0005634]; GO:0043231; GO:0043227; GO:0043229; GO:0043226; GO:0005622; GO:0110165; GO:0005575 [GO:0016787]; GO:0003824…	19880868	L2GQP1		High	1	Uncharacterized protein	Vittaforma corneae (strain ATCC 50505)	Fungi	Fungi	Fungi
Control	ELBO_NSI_F075	FALSE	High	Master Protein	A0A512UJM3	Uncharacterized	Uncharacterized protein OS=Metschnikowia sp. JCM 33374 OX=2562755 GN=JCM33374_g4739 PE=4 SV=1	0.009	FALSE	1.159	2	1	8	1	1	580	66.4	7.46	7.83	1							A0A512UJM3		High	1	Uncharacterized protein	Metschnikowia sp. JCM 33374	Fungi	Fungi	Fungi
M. luteus	ELBO_NSI_F081	FALSE	Medium	Master Protein	C4V8Z7	Uncharacterized	Uncharacterized protein OS=Nosema ceranae (strain BRL01) OX=578460 GN=NCER_101005 PE=4 SV=1	0.033	FALSE	0.4	1	1	1	0	1	997	113.6	8.44	0	1		other membranes	other molecular function	Pf00122, Pf00702	[GO:0005524]; GO:0032559; GO:0035639; GO:0030554; GO:0032555; GO:0043168; GO:1901265; GO:0017076; GO:0032553; GO:0043167; GO:0097159; GO:1901363; GO:0000166; GO:0097367; GO:0005488; GO:0036094; GO:0003674 [GO:0016021]; GO:0031224; GO:0110165; GO:0016020; GO:0005575		C4V8Z7; nce:NCER_101005		Medium	1	Uncharacterized protein	Nosema ceranae (strain BRL01)	Fungi	Fungi	Fungi
M. luteus	ELBO_NSI_F084	FALSE	Medium	Master Protein	A0A512UH91	Uncharacterized	Uncharacterized protein OS=Metschnikowia sp. JCM 33374 OX=2562755 GN=JCM33374_g4106 PE=3 SV=1	0.02	FALSE	0.543	8	1	1	1	1	118	13.6	8.95	2.23	1				Pf10203			A0A512UH91		Medium	1	Uncharacterized protein	Metschnikowia sp. JCM 33374	Fungi	Fungi	Fungi
P. carotovorum	ELBO_NSI_F087	FALSE	Medium	Master Protein	A0A7D5ZAM2	Uncharacterized	Uncharacterized protein OS=Metarhizium brunneum OX=500148 GN=G6M90_00g113120 PE=4 SV=1	0.01	FALSE	0.625	4	1	1	0	1	222	24.5	8.47	2.09	1							A0A7D5ZAM2		High	1	Uncharacterized protein	Metarhizium brunneum	Fungi	Fungi	Fungi
P. carotovorum	ELBO_NSI_F087	FALSE	High	Master Protein	L2GQP1	Uncharacterized	Uncharacterized protein OS=Vittaforma corneae (strain ATCC 50505) OX=993615 GN=VICG_00150 PE=4 SV=1	0.009	FALSE	0.672	1	1	2	1	1	810	95.8	6.71	5.16	1		nucleus	nucleic acid binding activity;other molecular function	Pf00176, Pf00271, Pf09111	[GO:0003677]; GO:0003676; GO:0097159; GO:1901363; GO:0005488; GO:0003674 [GO:0005524]; GO:0032559; GO:0035639; GO:0030554; GO:0032555; GO:0043168; GO:1901265; GO:0017076; GO:0032553; GO:0043167; GO:0097159; GO:1901363; GO:0000166; GO:0097367; GO:0005488; GO:0036094; GO:0003674 [GO:0005634]; GO:0043231; GO:0043227; GO:0043229; GO:0043226; GO:0005622; GO:0110165; GO:0005575 [GO:0016787]; GO:0003824…	19880868	L2GQP1		High	1	Uncharacterized protein	Vittaforma corneae (strain ATCC 50505)	Fungi	Fungi	Fungi
P. carotovorum	ELBO_NSI_F090	FALSE	High	Master Protein	L2GQP1	Uncharacterized	Uncharacterized protein OS=Vittaforma corneae (strain ATCC 50505) OX=993615 GN=VICG_00150 PE=4 SV=1	0.008	FALSE	0.959	1	1	5	1	1	810	95.8	6.71	11.39	1		nucleus	nucleic acid binding activity;other molecular function	Pf00176, Pf00271, Pf09111	[GO:0003677]; GO:0003676; GO:0097159; GO:1901363; GO:0005488; GO:0003674 [GO:0005524]; GO:0032559; GO:0035639; GO:0030554; GO:0032555; GO:0043168; GO:1901265; GO:0017076; GO:0032553; GO:0043167; GO:0097159; GO:1901363; GO:0000166; GO:0097367; GO:0005488; GO:0036094; GO:0003674 [GO:0005634]; GO:0043231; GO:0043227; GO:0043229; GO:0043226; GO:0005622; GO:0110165; GO:0005575 [GO:0016787]; GO:0003824…	19880868	L2GQP1		High	1	Uncharacterized protein	Vittaforma corneae (strain ATCC 50505)	Fungi	Fungi	Fungi
P. carotovorum	ELBO_NSI_F093	FALSE	High	Master Protein	A0A8H7GUN6	Uncharacterized	Uncharacterized protein OS=Metschnikowia persimmonesis OX=2053757 GN=HF325_002690 PE=4 SV=1	0.009	FALSE	0.93	2	1	1	0	1	1216	136.2	5.67	3.36	1							A0A8H7GUN6		High	1	Uncharacterized protein	Metschnikowia persimmonesis	Fungi	Fungi	Fungi
P. carotovorum	ELBO_NSI_F093	FALSE	Medium	Master Protein	R0MPZ0	Uncharacterized	Uncharacterized protein OS=Nosema bombycis (strain CQ1 / CVCC 102059) OX=578461 GN=NBO_12g0024 PE=4 SV=1	0.017	FALSE	0.627	7	1	1	1	1	264	29.7	5.14	0	1		other membranes			[GO:0016021]; GO:0031224; GO:0110165; GO:0016020; GO:0005575		R0MPZ0		High	1	Uncharacterized protein	Nosema bombycis (strain CQ1 / CVCC 102059)	Fungi	Fungi	Fungi
P. carotovorum	ELBO_NSI_F093	FALSE	Medium	Master Protein	A0A2N1LPT8	Uncharacterized	Uncharacterized protein OS=Trichoderma harzianum OX=5544 GN=CI102_3780 PE=3 SV=1	0.017	FALSE	0.598	1	1	1	1	1	947	107.1	8.34	0	1			other molecular function	Pf00004, Pf17866	[GO:0005524]; GO:0032559; GO:0035639; GO:0030554; GO:0032555; GO:0043168; GO:1901265; GO:0017076; GO:0032553; GO:0043167; GO:0097159; GO:1901363; GO:0000166; GO:0097367; GO:0005488; GO:0036094; GO:0003674 [GO:0016887]; GO:0017111; GO:0140657; GO:0016462; GO:0003674; GO:0016818; GO:0016817; GO:0016787; GO:0003824		A0A2N1LPT8		High	1	Uncharacterized protein	Trichoderma harzianum	Fungi	Fungi	Fungi
P. carotovorum	ELBO_NSI_F093	FALSE	High	Master Protein	L2GQP1	Uncharacterized	Uncharacterized protein OS=Vittaforma corneae (strain ATCC 50505) OX=993615 GN=VICG_00150 PE=4 SV=1	0.001	FALSE	1.485	1	1	5	1	1	810	95.8	6.71	12.03	1		nucleus	nucleic acid binding activity;other molecular function	Pf00176, Pf00271, Pf09111	[GO:0003677]; GO:0003676; GO:0097159; GO:1901363; GO:0005488; GO:0003674 [GO:0005524]; GO:0032559; GO:0035639; GO:0030554; GO:0032555; GO:0043168; GO:1901265; GO:0017076; GO:0032553; GO:0043167; GO:0097159; GO:1901363; GO:0000166; GO:0097367; GO:0005488; GO:0036094; GO:0003674 [GO:0005634]; GO:0043231; GO:0043227; GO:0043229; GO:0043226; GO:0005622; GO:0110165; GO:0005575 [GO:0016787]; GO:0003824…	19880868	L2GQP1		High	1	Uncharacterized protein	Vittaforma corneae (strain ATCC 50505)	Fungi	Fungi	Fungi
S. marcescens	ELBO_NSI_F096	FALSE	Medium	Master Protein	T0L8N4	Uncharacterized	Uncharacterized protein (Fragment) OS=Nosema apis BRL 01 OX=1037528 GN=NAPIS_ORF01562 PE=4 SV=1	0.011	FALSE	0.427	18	1	1	1	1	126	14.9	4.44	2.09	1							T0L8N4		Medium	1	Uncharacterized protein (Fragment)	Nosema apis BRL 01	Fungi	Fungi	Fungi
S. marcescens	ELBO_NSI_F096	FALSE	High	Master Protein	A0A512UD35	Uncharacterized	Uncharacterized protein OS=Metschnikowia sp. JCM 33374 OX=2562755 GN=JCM33374_g2650 PE=3 SV=1	0.006	FALSE	0.595	0	1	2	1	1	2216	251.2	5.82	1.38	1	DNA metabolism;other metabolic processes;stress response;other biological processes		enzyme regulator activity;other molecular function	Pf11919, Pf16507, Pf16547	[GO:0006281]; GO:0006259; GO:0006974; GO:0044260; GO:0090304; GO:0033554; GO:0043170; GO:0044237; GO:0006139; GO:0006950; GO:0051716; GO:0071704; GO:0008152; GO:0009987; GO:0006725; GO:0034641; GO:0044238; GO:0046483; GO:1901360; GO:0050896; GO:0008150; GO:0006807 [GO:0016504]; GO:0008047; GO:0061134; GO:0010952; GO:0030234; GO:0052547; GO:0045862; GO:0051345; GO:0098772; GO:0050790; GO:0030162; …		A0A512UD35		High	1	Uncharacterized protein	Metschnikowia sp. JCM 33374	Fungi	Fungi	Fungi
S. marcescens	ELBO_NSI_F096	FALSE	High	Master Protein	R0M332	Uncharacterized	Uncharacterized protein OS=Nosema bombycis (strain CQ1 / CVCC 102059) OX=578461 GN=NBO_448g0001 PE=4 SV=1	0.007	FALSE	0.491	2	1	1	1	1	718	84.4	6.09	2.2	1							R0M332		High	1	Uncharacterized protein	Nosema bombycis (strain CQ1 / CVCC 102059)	Fungi	Fungi	Fungi
S. marcescens	ELBO_NSI_F102	FALSE	High	Master Protein	A0A8H7LDK1	Uncharacterized	Uncharacterized protein OS=Metschnikowia persimmonesis OX=2053757 GN=HF325_000001 PE=4 SV=1	0	FALSE	1.867	2	1	1	1	1	568	62.2	8.78	2.81	1							A0A8H7LDK1		High	1	Uncharacterized protein	Metschnikowia persimmonesis	Fungi	Fungi	Fungi
S. marcescens	ELBO_NSI_F102	FALSE	High	Master Protein	A0A2K0U5B0	Uncharacterized	Uncharacterized protein OS=Trichoderma harzianum OX=5544 GN=THARTR1_06484 PE=4 SV=1	0.004	FALSE	0.985	8	1	3	1	1	241	27.1	5.68	2.03	1				Pf11326			A0A2K0U5B0		High	1	Uncharacterized protein	Trichoderma harzianum	Fungi	Fungi	Fungi
M. luteus	ELBO_NSI_F105	FALSE	Medium	Master Protein	C4V853	Uncharacterized	Uncharacterized protein OS=Nosema ceranae (strain BRL01) OX=578460 GN=NCER_100658 PE=4 SV=1	0.034	FALSE	0.513	10	1	1	0	1	230	26.5	7.9	2.45	1							C4V853; nce:NCER_100658		High	1	Uncharacterized protein	Nosema ceranae (strain BRL01)	Fungi	Fungi	Fungi
Control	ELBO_NSI_F069	FALSE	High	Master Protein	A0A8H7KEH7	Uncharacterized	Uncharacterized protein OS=Bionectria ochroleuca OX=29856 GN=IM811_016743 PE=4 SV=1	0.002	FALSE	1.428	2	1	2	1	1	1131	122.9	9.33	0	1							A0A8H7KEH7		High	1	Uncharacterized protein	Bionectria ochroleuca	Plant pathogen	Fungi (patho of plant)	Fungi
P. carotovorum	ELBO_NSI_F087	FALSE	High	Master Protein	A0A8H7NF34	Uncharacterized	Uncharacterized protein OS=Bionectria ochroleuca OX=29856 GN=IM811_010205 PE=4 SV=1	0.003	FALSE	1.049	3	1	1	1	1	446	51.5	9.89	2.82	1							A0A8H7NF34		High	1	Uncharacterized protein	Bionectria ochroleuca	Plant pathogen	Fungi (patho of plant)	Fungi
P. carotovorum	ELBO_NSI_F090	FALSE	Medium	Master Protein	A0A8H7NKI5	Uncharacterized	Uncharacterized protein OS=Bionectria ochroleuca OX=29856 GN=IM811_008670 PE=4 SV=1	0.026	FALSE	0.575	2	1	1	1	1	398	46	5.97	0	1							A0A8H7NKI5		Medium	1	Uncharacterized protein	Bionectria ochroleuca	Plant pathogen	Fungi (patho of plant)	Fungi
P. carotovorum	ELBO_NSI_F090	FALSE	Medium	Master Protein	A0A8H7KEH7	Uncharacterized	Uncharacterized protein OS=Bionectria ochroleuca OX=29856 GN=IM811_016743 PE=4 SV=1	0.012	FALSE	0.812	2	1	1	1	1	1131	122.9	9.33	0	1							A0A8H7KEH7		High	1	Uncharacterized protein	Bionectria ochroleuca	Plant pathogen	Fungi (patho of plant)	Fungi
S. marcescens	ELBO_NSI_F096	FALSE	High	Master Protein	A0A8H7NH49	Uncharacterized	Uncharacterized protein OS=Bionectria ochroleuca OX=29856 GN=IM811_010974 PE=4 SV=1	0.003	FALSE	0.944	3	1	1	1	1	846	92.3	5.21	1.67	1							A0A8H7NH49		High	1	Uncharacterized protein	Bionectria ochroleuca	Plant pathogen	Fungi (patho of plant)	Fungi
S. marcescens	ELBO_NSI_F099	FALSE	High	Master Protein	A0A8H7NMV7	Uncharacterized	Uncharacterized protein OS=Bionectria ochroleuca OX=29856 GN=IM811_000738 PE=4 SV=1	0.002	FALSE	0.892	5	1	2	1	1	517	58.2	7.77	0	1							A0A8H7NMV7		Medium	1	Uncharacterized protein	Bionectria ochroleuca	Plant pathogen	Fungi (patho of plant)	Fungi
S. marcescens	ELBO_NSI_F099	FALSE	High	Master Protein	A0A8H7N5B0	Uncharacterized	Uncharacterized protein OS=Bionectria ochroleuca OX=29856 GN=IM811_016402 PE=4 SV=1	0.005	FALSE	0.601	8	1	1	1	1	435	48.5	9.19	0	1							A0A8H7N5B0		High	1	Uncharacterized protein	Bionectria ochroleuca	Plant pathogen	Fungi (patho of plant)	Fungi
S. marcescens	ELBO_NSI_F102	FALSE	High	Master Protein	A0A8H7NKI5	Uncharacterized	Uncharacterized protein OS=Bionectria ochroleuca OX=29856 GN=IM811_008670 PE=4 SV=1	0.005	FALSE	0.817	2	1	2	1	1	398	46	5.97	3.88	1							A0A8H7NKI5		High	1	Uncharacterized protein	Bionectria ochroleuca	Plant pathogen	Fungi (patho of plant)	Fungi
S. marcescens	ELBO_NSI_F096	FALSE	High	Master Protein	A0A6J3C705	Uncharacterized	uncharacterized protein LOC113517737 OS=Galleria mellonella OX=7137 GN=LOC113517737 PE=4 SV=1	0.006	FALSE	0.606	5	1	1	1	1	253	28.9	10.07	0	1							A0A6J3C705	LOC113517737	High	1	uncharacterized protein LOC113517737	Galleria mellonella	lepidoptera	Lepidoptera	Other
S. marcescens	ELBO_NSI_F096	FALSE	High	Master Protein	A0A6J1WXS8	Uncharacterized	uncharacterized protein LOC113520349 OS=Galleria mellonella OX=7137 GN=LOC113520349 PE=4 SV=1	0.005	FALSE	0.709	4	1	2	1	1	244	28.6	8.68	3.47	1		other membranes			[GO:0016021]; GO:0031224; GO:0110165; GO:0016020; GO:0005575		A0A6J1WXS8	LOC113520349	Medium	1	uncharacterized protein LOC113520349	Galleria mellonella	lepidoptera	Lepidoptera	Other
Control	ELBO_NSI_F069	FALSE	Medium	Master Protein	A0A6V7J2T4	Uncharacterized	Uncharacterized protein (Fragment) OS=Bracon brevicornis OX=1563983 GN=BBRV_LOCUS37605 PE=4 SV=1	0.029	FALSE	0.414	17	1	1	1	1	101	10.9	5.22	0	1							A0A6V7J2T4		Medium	1	Uncharacterized protein (Fragment)	Bracon brevicornis	Other hymenoptera	Other hymenoptera	Other hymenoptera
Control	ELBO_NSI_F069	FALSE	High	Master Protein	A0A6V7KBD2	Uncharacterized	Uncharacterized protein (Fragment) OS=Bracon brevicornis OX=1563983 GN=BBRV_LOCUS72425 PE=4 SV=1	0	FALSE	19.444	1	4	35	0	1	3168	355.2	8.37	97.69	4	transport		transporter activity	Pf00094, Pf01347, Pf06448, Pf09172	[GO:0005319]; GO:0005215; GO:0006869; GO:0003674; GO:0071702; GO:0010876; GO:0006810; GO:0033036; GO:0051234; GO:0051179; GO:0008150		A0A6V7KBD2		High	1	Uncharacterized protein (Fragment)	Bracon brevicornis	Other hymenoptera	Other hymenoptera	Other hymenoptera
Control	ELBO_NSI_F069	FALSE	High	Master Protein	A0A0L7QX00	Uncharacterized	Uncharacterized protein (Fragment) OS=Habropoda laboriosa OX=597456 GN=WH47_02651 PE=4 SV=1	0.008	FALSE	1.007	8	1	1	1	1	179	20.9	9.94	0	1							A0A0L7QX00		High	1	Uncharacterized protein (Fragment)	Habropoda laboriosa	Other hymenoptera	Other hymenoptera	Other hymenoptera
Control	ELBO_NSI_F069	FALSE	High	Master Protein	A0A310SH02	Uncharacterized	Uncharacterized protein OS=Eufriesea mexicana OX=516756 GN=WN48_07777 PE=3 SV=1	0	FALSE	10.095	4	2	7	1	1	1071	122.2	6.65	14.4	2	other biological processes		enzyme regulator activity;other molecular function	Pf00112, Pf08246	[GO:0004869]; GO:0004866; GO:0030414; GO:0061135; GO:0010951; GO:0004857; GO:0061134; GO:0052548; GO:0010466; GO:0030234; GO:0043086; GO:0052547; GO:0045861; GO:0051346; GO:0098772; GO:0050790; GO:0044092; GO:0030162; GO:0051336; GO:0032269; GO:0003674; GO:0065009; GO:0051246; GO:0031324; GO:0032268; GO:0051248; GO:0065007; GO:0051171; GO:0060255; GO:0080090; GO:0009892; GO:0031323; GO:0048523; G…		A0A310SH02		High	1	Uncharacterized protein	Eufriesea mexicana	Other hymenoptera	Other hymenoptera	Other hymenoptera
Control	ELBO_NSI_F069	FALSE	Medium	Master Protein	A0A6H5I850	Uncharacterized	Uncharacterized protein OS=Trichogramma brassicae OX=86971 GN=TBRA_LOCUS6035 PE=3 SV=1	0.012	FALSE	0.904	2	1	2	1	1	704	77.8	9.17	4.33	1	other metabolic processes;signal transduction	non-structural extracellular	other molecular function	Pf00130, Pf00704	[GO:0005576]; GO:0110165; GO:0005575 [GO:0005975]; GO:0044238; GO:0071704; GO:0008152; GO:0008150 [GO:0008061]; GO:0097367; GO:0005488; GO:0003674 [GO:0035556]; GO:0007165; GO:0009987; GO:0050794; GO:0007154; GO:0023052; GO:0051716; GO:0008150; GO:0050789; GO:0050896; GO:0065007		A0A6H5I850		High	1	Uncharacterized protein	Trichogramma brassicae	Other hymenoptera	Other hymenoptera	Other hymenoptera
Control	ELBO_NSI_F069	FALSE	Medium	Master Protein	A0A232F3C7	Uncharacterized	Uncharacterized protein OS=Trichomalopsis sarcophagae OX=543379 GN=TSAR_003880 PE=4 SV=1	0.028	FALSE	0.475	6	1	1	1	1	204	23.6	11.06	2.21	1							A0A232F3C7		High	1	Uncharacterized protein	Trichomalopsis sarcophagae	Other hymenoptera	Other hymenoptera	Other hymenoptera
Control	ELBO_NSI_F069	FALSE	High	Master Protein	A0A834NE29	Uncharacterized	Uncharacterized protein OS=Vespula germanica OX=30212 GN=HZH68_005226 PE=4 SV=1	0	FALSE	11.987	2	8	22	1	2	3381	377.3	7.88	49.77	8							A0A834NE29		High	1	Uncharacterized protein	Vespula germanica	Other hymenoptera	Other hymenoptera	Other hymenoptera
Control	ELBO_NSI_F069	FALSE	Medium	Master Protein	A0A834NC42	Uncharacterized	Uncharacterized protein OS=Vespula vulgaris OX=7454 GN=HZH66_004946 PE=4 SV=1	0.028	FALSE	0.484	2	1	1	1	1	748	85.6	10.24	0	1							A0A834NC42		High	1	Uncharacterized protein	Vespula vulgaris	Other hymenoptera	Other hymenoptera	Other hymenoptera
Control	ELBO_NSI_F069	FALSE	High	Master Protein	A0A834JQ96	Uncharacterized	Uncharacterized protein OS=Vespula vulgaris OX=7454 GN=HZH66_008661 PE=4 SV=1	0.003	FALSE	1.221	11	1	9	0	1	194	21.6	5.07	14.34	1							A0A834JQ96		High	1	Uncharacterized protein	Vespula vulgaris	Other hymenoptera	Other hymenoptera	Other hymenoptera
Control	ELBO_NSI_F069	FALSE	Medium	Master Protein	A0A834JAG8	Uncharacterized	Uncharacterized protein OS=Vespula vulgaris OX=7454 GN=HZH66_012957 PE=3 SV=1	0.02	FALSE	0.687	1	1	3	0	1	670	75.1	5.22	6.29	1							A0A834JAG8		High	1	Uncharacterized protein	Vespula vulgaris	Other hymenoptera	Other hymenoptera	Other hymenoptera
Control	ELBO_NSI_F069	FALSE	High	Master Protein	A0A6J0BNT9	Uncharacterized	uncharacterized short-chain type dehydrogenase/reductase y4vI-like OS=Neodiprion lecontei OX=441921 GN=LOC107221442 PE=4 SV=1	0	FALSE	2.848	2	1	2	0	1	678	72.7	7.27	4.43	1			other molecular function	Pf00106	[GO:0016491]; GO:0003824; GO:0003674	107221442	A0A6J0BNT9	LOC107221442	High	1	uncharacterized short-chain type dehydrogenase/reductase y4vI-like	Neodiprion lecontei	Other hymenoptera	Other hymenoptera	Other hymenoptera
Control	ELBO_NSI_F069	FALSE	High	Master Protein	E2C6U5	Uncharacterized	Uncharacterized transposase-like protein HI1328.1 (Fragment) OS=Harpegnathos saltator OX=610380 GN=EAI_01290 PE=4 SV=1	0	FALSE	2.535	12	1	7	1	1	83	9.7	10.07	15.17	1				Pf12762			E2C6U5		High	1	Uncharacterized transposase-like protein HI1328.1 (Fragment)	Harpegnathos saltator	Other hymenoptera	Other hymenoptera	Other hymenoptera
Control	ELBO_NSI_F072	FALSE	High	Master Protein	A0A0L7QX00	Uncharacterized	Uncharacterized protein (Fragment) OS=Habropoda laboriosa OX=597456 GN=WH47_02651 PE=4 SV=1	0.007	FALSE	1.605	8	1	1	1	1	179	20.9	9.94	2.56	1							A0A0L7QX00		High	1	Uncharacterized protein (Fragment)	Habropoda laboriosa	Other hymenoptera	Other hymenoptera	Other hymenoptera
Control	ELBO_NSI_F072	FALSE	High	Master Protein	A0A0N0BEU9	Uncharacterized	Uncharacterized protein OS=Melipona quadrifasciata OX=166423 GN=WN51_01534 PE=3 SV=1	0	FALSE	1.883	8	1	1	0	1	166	18.6	5.33	2.31	1	cell organization and biogenesis	cytoskeleton	cytoskeletal activity	Pf01290	[GO:0003785]; GO:0003779; GO:0008092; GO:0005515; GO:0005488; GO:0003674 [GO:0005856]; GO:0043232; GO:0043228; GO:0043229; GO:0043226; GO:0005622; GO:0110165; GO:0005575 [GO:0007015]; GO:0097435; GO:0030036; GO:0016043; GO:0007010; GO:0030029; GO:0071840; GO:0006996; GO:0009987; GO:0008150		A0A0N0BEU9		High	1	Uncharacterized protein	Melipona quadrifasciata	Other hymenoptera	Other hymenoptera	Other hymenoptera
Control	ELBO_NSI_F072	FALSE	High	Master Protein	A0A834U5Q4	Uncharacterized	Uncharacterized protein OS=Vespula germanica OX=30212 GN=HZH68_000299 PE=4 SV=1	0	FALSE	3.506	3	2	3	0	1	736	82.8	6.83	9.2	2							A0A834U5Q4		High	1	Uncharacterized protein	Vespula germanica	Other hymenoptera	Other hymenoptera	Other hymenoptera
Control	ELBO_NSI_F072	FALSE	High	Master Protein	A0A834JQ96	Uncharacterized	Uncharacterized protein OS=Vespula vulgaris OX=7454 GN=HZH66_008661 PE=4 SV=1	0	FALSE	2.672	13	2	6	0	2	194	21.6	5.07	9.78	2							A0A834JQ96		High	1	Uncharacterized protein	Vespula vulgaris	Other hymenoptera	Other hymenoptera	Other hymenoptera
Control	ELBO_NSI_F072	FALSE	High	Master Protein	A0A6J0BNT9	Uncharacterized	uncharacterized short-chain type dehydrogenase/reductase y4vI-like OS=Neodiprion lecontei OX=441921 GN=LOC107221442 PE=4 SV=1	0	FALSE	3.181	2	1	7	0	1	678	72.7	7.27	16.15	1			other molecular function	Pf00106	[GO:0016491]; GO:0003824; GO:0003674	107221442	A0A6J0BNT9	LOC107221442	High	1	uncharacterized short-chain type dehydrogenase/reductase y4vI-like	Neodiprion lecontei	Other hymenoptera	Other hymenoptera	Other hymenoptera
Control	ELBO_NSI_F072	FALSE	High	Master Protein	E2C6U5	Uncharacterized	Uncharacterized transposase-like protein HI1328.1 (Fragment) OS=Harpegnathos saltator OX=610380 GN=EAI_01290 PE=4 SV=1	0.008	FALSE	1.526	12	1	5	1	1	83	9.7	10.07	11.14	1				Pf12762			E2C6U5		High	1	Uncharacterized transposase-like protein HI1328.1 (Fragment)	Harpegnathos saltator	Other hymenoptera	Other hymenoptera	Other hymenoptera
Control	ELBO_NSI_F075	FALSE	High	Master Protein	A0A6H5I850	Uncharacterized	Uncharacterized protein OS=Trichogramma brassicae OX=86971 GN=TBRA_LOCUS6035 PE=3 SV=1	0.006	FALSE	1.397	2	1	2	1	1	704	77.8	9.17	4.3	1	other metabolic processes;signal transduction	non-structural extracellular	other molecular function	Pf00130, Pf00704	[GO:0005576]; GO:0110165; GO:0005575 [GO:0005975]; GO:0044238; GO:0071704; GO:0008152; GO:0008150 [GO:0008061]; GO:0097367; GO:0005488; GO:0003674 [GO:0035556]; GO:0007165; GO:0009987; GO:0050794; GO:0007154; GO:0023052; GO:0051716; GO:0008150; GO:0050789; GO:0050896; GO:0065007		A0A6H5I850		High	1	Uncharacterized protein	Trichogramma brassicae	Other hymenoptera	Other hymenoptera	Other hymenoptera
Control	ELBO_NSI_F075	FALSE	High	Master Protein	A0A834U5Q4	Uncharacterized	Uncharacterized protein OS=Vespula germanica OX=30212 GN=HZH68_000299 PE=4 SV=1	0	FALSE	5.052	3	2	3	0	1	736	82.8	6.83	8.26	2							A0A834U5Q4		High	1	Uncharacterized protein	Vespula germanica	Other hymenoptera	Other hymenoptera	Other hymenoptera
Control	ELBO_NSI_F075	FALSE	High	Master Protein	A0A6J0BNT9	Uncharacterized	uncharacterized short-chain type dehydrogenase/reductase y4vI-like OS=Neodiprion lecontei OX=441921 GN=LOC107221442 PE=4 SV=1	0	FALSE	2.37	2	1	7	0	1	678	72.7	7.27	14.99	1			other molecular function	Pf00106	[GO:0016491]; GO:0003824; GO:0003674	107221442	A0A6J0BNT9	LOC107221442	High	1	uncharacterized short-chain type dehydrogenase/reductase y4vI-like	Neodiprion lecontei	Other hymenoptera	Other hymenoptera	Other hymenoptera
Control	ELBO_NSI_F075	FALSE	High	Master Protein	E2C6U5	Uncharacterized	Uncharacterized transposase-like protein HI1328.1 (Fragment) OS=Harpegnathos saltator OX=610380 GN=EAI_01290 PE=4 SV=1	0	FALSE	2.315	12	1	6	1	1	83	9.7	10.07	13.48	1				Pf12762			E2C6U5		High	1	Uncharacterized transposase-like protein HI1328.1 (Fragment)	Harpegnathos saltator	Other hymenoptera	Other hymenoptera	Other hymenoptera
M. luteus	ELBO_NSI_F081	FALSE	Medium	Master Protein	A0A6V7KFW8	Uncharacterized	Uncharacterized protein (Fragment) OS=Bracon brevicornis OX=1563983 GN=BBRV_LOCUS77556 PE=4 SV=1	0.015	FALSE	0.773	3	1	1	0	1	362	41.3	6.64	1.95	1	other metabolic processes		other molecular function	Pf00982	[GO:0003824]; GO:0003674 [GO:0005992]; GO:0005991; GO:0046351; GO:0005984; GO:0009312; GO:0034637; GO:0009311; GO:0044262; GO:0016051; GO:0044249; GO:0005975; GO:0044237; GO:1901576; GO:0009058; GO:0044238; GO:0071704; GO:0008152; GO:0009987; GO:0008150		A0A6V7KFW8		High	1	Uncharacterized protein (Fragment)	Bracon brevicornis	Other hymenoptera	Other hymenoptera	Other hymenoptera
M. luteus	ELBO_NSI_F081	FALSE	High	Master Protein	A0A0L7QX00	Uncharacterized	Uncharacterized protein (Fragment) OS=Habropoda laboriosa OX=597456 GN=WH47_02651 PE=4 SV=1	0.007	FALSE	1.086	8	1	1	1	1	179	20.9	9.94	2.79	1							A0A0L7QX00		High	1	Uncharacterized protein (Fragment)	Habropoda laboriosa	Other hymenoptera	Other hymenoptera	Other hymenoptera
M. luteus	ELBO_NSI_F081	FALSE	High	Master Protein	A0A154PP80	Uncharacterized	Uncharacterized protein OS=Dufourea novaeangliae OX=178035 GN=WN55_05226 PE=4 SV=1	0	FALSE	7.508	1	1	5	1	1	1139	108.9	8.4	13.01	1							A0A154PP80		High	1	Uncharacterized protein	Dufourea novaeangliae	Other hymenoptera	Other hymenoptera	Other hymenoptera
M. luteus	ELBO_NSI_F081	FALSE	High	Master Protein	A0A7M7IW01	Uncharacterized	Uncharacterized protein OS=Nasonia vitripennis OX=7425 GN=100117379 PE=3 SV=1	0	FALSE	52.17	32	9	34	0	2	376	41.8	5.48	107.5	9				Pf00022			A0A7M7IW01; nvi:100117379	100117379	High	1	Uncharacterized protein	Nasonia vitripennis	Other hymenoptera	Other hymenoptera	Other hymenoptera
M. luteus	ELBO_NSI_F081	FALSE	High	Master Protein	A0A7M7QW95	Uncharacterized	Uncharacterized protein OS=Nasonia vitripennis OX=7425 PE=3 SV=1	0	FALSE	6.687	7	1	2	0	1	284	32.6	4.78	6.86	1				Pf00261					High	1	Uncharacterized protein	Nasonia vitripennis	Other hymenoptera	Other hymenoptera	Other hymenoptera
M. luteus	ELBO_NSI_F081	FALSE	High	Master Protein	A0A6H5IPH6	Uncharacterized	Uncharacterized protein OS=Trichogramma brassicae OX=86971 GN=TBRA_LOCUS11921 PE=3 SV=1	0	FALSE	33.478	9	7	10	0	7	940	108	7.15	31.07	7	cell organization and biogenesis;other biological processes	other membranes;cytoskeleton	cytoskeletal activity;other molecular function	Pf00091, Pf00096, Pf03953	[GO:0003924]; GO:0017111; GO:0016462; GO:0016818; GO:0016817; GO:0016787; GO:0003824; GO:0003674 [GO:0005200]; GO:0005198; GO:0007010; GO:0003674; GO:0006996; GO:0016043; GO:0071840; GO:0009987; GO:0008150 [GO:0005525]; GO:0032561; GO:0035639; GO:0019001; GO:0032555; GO:0043168; GO:1901265; GO:0017076; GO:0032553; GO:0043167; GO:0097159; GO:1901363; GO:0000166; GO:0097367; GO:0005488; GO:0036094;…		A0A6H5IPH6		High	1	Uncharacterized protein	Trichogramma brassicae	Other hymenoptera	Other hymenoptera	Other hymenoptera
M. luteus	ELBO_NSI_F081	FALSE	Medium	Master Protein	A0A6H5I4Q4	Uncharacterized	Uncharacterized protein OS=Trichogramma brassicae OX=86971 GN=TBRA_LOCUS3450 PE=4 SV=1	0.013	FALSE	0.916	1	1	1	1	1	2644	293	8.94	0	1							A0A6H5I4Q4		High	1	Uncharacterized protein	Trichogramma brassicae	Other hymenoptera	Other hymenoptera	Other hymenoptera
M. luteus	ELBO_NSI_F081	FALSE	Medium	Master Protein	A0A6H5IH37	Uncharacterized	Uncharacterized protein OS=Trichogramma brassicae OX=86971 GN=TBRA_LOCUS8236 PE=4 SV=1	0.027	FALSE	0.539	4	1	1	1	1	777	85.2	4.81	1.7	1				Pf12329			A0A6H5IH37		High	1	Uncharacterized protein	Trichogramma brassicae	Other hymenoptera	Other hymenoptera	Other hymenoptera
M. luteus	ELBO_NSI_F081	FALSE	Medium	Master Protein	A0A232F3C7	Uncharacterized	Uncharacterized protein OS=Trichomalopsis sarcophagae OX=543379 GN=TSAR_003880 PE=4 SV=1	0.027	FALSE	0.536	6	1	1	1	1	204	23.6	11.06	2.08	1							A0A232F3C7		High	1	Uncharacterized protein	Trichomalopsis sarcophagae	Other hymenoptera	Other hymenoptera	Other hymenoptera
M. luteus	ELBO_NSI_F081	FALSE	Medium	Master Protein	A0A834N524	Uncharacterized	Uncharacterized protein OS=Vespula pensylvanica OX=30213 GN=H0235_016617 PE=4 SV=1	0.022	FALSE	0.665	5	1	2	0	1	276	32.4	9.16	2.07	1							A0A834N524		High	1	Uncharacterized protein	Vespula pensylvanica	Other hymenoptera	Other hymenoptera	Other hymenoptera
M. luteus	ELBO_NSI_F081	FALSE	High	Master Protein	A0A834JJI1	Uncharacterized	Uncharacterized protein OS=Vespula pensylvanica OX=30213 GN=H0235_018102 PE=3 SV=1	0	FALSE	17.527	6	2	3	0	2	421	49.7	4.88	10.99	2							A0A834JJI1		High	1	Uncharacterized protein	Vespula pensylvanica	Other hymenoptera	Other hymenoptera	Other hymenoptera
M. luteus	ELBO_NSI_F081	FALSE	High	Master Protein	A0A834NKZ0	Uncharacterized	Uncharacterized protein OS=Vespula vulgaris OX=7454 GN=HZH66_000229 PE=4 SV=1	0	FALSE	2.616	1	1	1	0	1	2944	332.4	6.68	3.28	1							A0A834NKZ0		High	1	Uncharacterized protein	Vespula vulgaris	Other hymenoptera	Other hymenoptera	Other hymenoptera
M. luteus	ELBO_NSI_F081	FALSE	Medium	Master Protein	A0A834KST9	Uncharacterized	Uncharacterized protein OS=Vespula vulgaris OX=7454 GN=HZH66_000656 PE=3 SV=1	0.015	FALSE	0.742	3	1	3	0	1	1385	155.5	6.29	0	1							A0A834KST9		High	1	Uncharacterized protein	Vespula vulgaris	Other hymenoptera	Other hymenoptera	Other hymenoptera
M. luteus	ELBO_NSI_F081	FALSE	High	Master Protein	A0A834NC42	Uncharacterized	Uncharacterized protein OS=Vespula vulgaris OX=7454 GN=HZH66_004946 PE=4 SV=1	0.007	FALSE	1.109	2	1	4	1	1	748	85.6	10.24	2.05	1							A0A834NC42		High	1	Uncharacterized protein	Vespula vulgaris	Other hymenoptera	Other hymenoptera	Other hymenoptera
M. luteus	ELBO_NSI_F081	FALSE	High	Master Protein	A0A834JQ96	Uncharacterized	Uncharacterized protein OS=Vespula vulgaris OX=7454 GN=HZH66_008661 PE=4 SV=1	0	FALSE	4.195	13	2	11	0	2	194	21.6	5.07	22.7	2							A0A834JQ96		High	1	Uncharacterized protein	Vespula vulgaris	Other hymenoptera	Other hymenoptera	Other hymenoptera
M. luteus	ELBO_NSI_F081	FALSE	Medium	Master Protein	A0A834JAG8	Uncharacterized	Uncharacterized protein OS=Vespula vulgaris OX=7454 GN=HZH66_012957 PE=3 SV=1	0.015	FALSE	0.734	1	1	2	0	1	670	75.1	5.22	3.59	1							A0A834JAG8		High	1	Uncharacterized protein	Vespula vulgaris	Other hymenoptera	Other hymenoptera	Other hymenoptera
M. luteus	ELBO_NSI_F081	FALSE	High	Master Protein	E2C6U5	Uncharacterized	Uncharacterized transposase-like protein HI1328.1 (Fragment) OS=Harpegnathos saltator OX=610380 GN=EAI_01290 PE=4 SV=1	0	FALSE	3.398	12	1	4	1	1	83	9.7	10.07	9.26	1				Pf12762			E2C6U5		High	1	Uncharacterized transposase-like protein HI1328.1 (Fragment)	Harpegnathos saltator	Other hymenoptera	Other hymenoptera	Other hymenoptera
M. luteus	ELBO_NSI_F084	FALSE	High	Master Protein	A0A154P7F0	Uncharacterized	Uncharacterized protein (Fragment) OS=Dufourea novaeangliae OX=178035 GN=WN55_09852 PE=4 SV=1	0.001	FALSE	1.767	4	1	1	0	1	356	37.1	7.24	3.02	1							A0A154P7F0		High	1	Uncharacterized protein (Fragment)	Dufourea novaeangliae	Other hymenoptera	Other hymenoptera	Other hymenoptera
M. luteus	ELBO_NSI_F084	FALSE	High	Master Protein	A0A0L7QX00	Uncharacterized	Uncharacterized protein (Fragment) OS=Habropoda laboriosa OX=597456 GN=WH47_02651 PE=4 SV=1	0	FALSE	3.202	7	1	1	1	1	179	20.9	9.94	2	1							A0A0L7QX00		High	1	Uncharacterized protein (Fragment)	Habropoda laboriosa	Other hymenoptera	Other hymenoptera	Other hymenoptera
M. luteus	ELBO_NSI_F084	FALSE	High	Master Protein	A0A0N0BEU9	Uncharacterized	Uncharacterized protein OS=Melipona quadrifasciata OX=166423 GN=WN51_01534 PE=3 SV=1	0.001	FALSE	1.786	8	1	1	0	1	166	18.6	5.33	2.27	1	cell organization and biogenesis	cytoskeleton	cytoskeletal activity	Pf01290	[GO:0003785]; GO:0003779; GO:0008092; GO:0005515; GO:0005488; GO:0003674 [GO:0005856]; GO:0043232; GO:0043228; GO:0043229; GO:0043226; GO:0005622; GO:0110165; GO:0005575 [GO:0007015]; GO:0097435; GO:0030036; GO:0016043; GO:0007010; GO:0030029; GO:0071840; GO:0006996; GO:0009987; GO:0008150		A0A0N0BEU9		High	1	Uncharacterized protein	Melipona quadrifasciata	Other hymenoptera	Other hymenoptera	Other hymenoptera
M. luteus	ELBO_NSI_F084	FALSE	Medium	Master Protein	A0A7M7M6D9	Uncharacterized	Uncharacterized protein OS=Nasonia vitripennis OX=7425 PE=3 SV=1	0.024	FALSE	0.483	2	1	1	0	1	505	57.8	8.46	0	1		other membranes	other molecular function	Pf00067	[GO:0004497]; GO:0016491; GO:0003824; GO:0003674 [GO:0005506]; GO:0046914; GO:0046872; GO:0043169; GO:0043167; GO:0005488; GO:0003674 [GO:0016021]; GO:0031224; GO:0110165; GO:0016020; GO:0005575 [GO:0016705]; GO:0016491; GO:0003824; GO:0003674 [GO:0020037]; GO:0046906; GO:0097159; GO:1901363; GO:0005488; GO:0003674				Medium	1	Uncharacterized protein	Nasonia vitripennis	Other hymenoptera	Other hymenoptera	Other hymenoptera
M. luteus	ELBO_NSI_F084	FALSE	High	Master Protein	A0A6H5I4Q4	Uncharacterized	Uncharacterized protein OS=Trichogramma brassicae OX=86971 GN=TBRA_LOCUS3450 PE=4 SV=1	0	FALSE	2.392	1	1	3	1	1	2644	293	8.94	6.43	1							A0A6H5I4Q4		High	1	Uncharacterized protein	Trichogramma brassicae	Other hymenoptera	Other hymenoptera	Other hymenoptera
M. luteus	ELBO_NSI_F084	FALSE	High	Master Protein	A0A6H5I850	Uncharacterized	Uncharacterized protein OS=Trichogramma brassicae OX=86971 GN=TBRA_LOCUS6035 PE=3 SV=1	0.002	FALSE	1.452	2	1	1	1	1	704	77.8	9.17	0	1	other metabolic processes;signal transduction	non-structural extracellular	other molecular function	Pf00130, Pf00704	[GO:0005576]; GO:0110165; GO:0005575 [GO:0005975]; GO:0044238; GO:0071704; GO:0008152; GO:0008150 [GO:0008061]; GO:0097367; GO:0005488; GO:0003674 [GO:0035556]; GO:0007165; GO:0009987; GO:0050794; GO:0007154; GO:0023052; GO:0051716; GO:0008150; GO:0050789; GO:0050896; GO:0065007		A0A6H5I850		High	1	Uncharacterized protein	Trichogramma brassicae	Other hymenoptera	Other hymenoptera	Other hymenoptera
M. luteus	ELBO_NSI_F084	FALSE	High	Master Protein	A0A834U5Q4	Uncharacterized	Uncharacterized protein OS=Vespula germanica OX=30212 GN=HZH68_000299 PE=4 SV=1	0	FALSE	5.176	4	3	5	0	1	736	82.8	6.83	14.34	3							A0A834U5Q4		High	1	Uncharacterized protein	Vespula germanica	Other hymenoptera	Other hymenoptera	Other hymenoptera
M. luteus	ELBO_NSI_F084	FALSE	High	Master Protein	A0A834P5E1	Uncharacterized	Uncharacterized protein OS=Vespula pensylvanica OX=30213 GN=H0235_005707 PE=4 SV=1	0	FALSE	6.624	1	4	19	0	1	3381	377.5	7.93	44	4							A0A834P5E1		High	1	Uncharacterized protein	Vespula pensylvanica	Other hymenoptera	Other hymenoptera	Other hymenoptera
M. luteus	ELBO_NSI_F084	FALSE	Medium	Master Protein	A0A834NC42	Uncharacterized	Uncharacterized protein OS=Vespula vulgaris OX=7454 GN=HZH66_004946 PE=4 SV=1	0.014	FALSE	0.763	2	1	2	1	1	748	85.6	10.24	0	1							A0A834NC42		High	1	Uncharacterized protein	Vespula vulgaris	Other hymenoptera	Other hymenoptera	Other hymenoptera
M. luteus	ELBO_NSI_F084	FALSE	High	Master Protein	A0A834JQ96	Uncharacterized	Uncharacterized protein OS=Vespula vulgaris OX=7454 GN=HZH66_008661 PE=4 SV=1	0.001	FALSE	2.077	13	2	8	0	2	194	21.6	5.07	16.32	2							A0A834JQ96		High	1	Uncharacterized protein	Vespula vulgaris	Other hymenoptera	Other hymenoptera	Other hymenoptera
M. luteus	ELBO_NSI_F084	FALSE	Medium	Master Protein	A0A834JAG8	Uncharacterized	Uncharacterized protein OS=Vespula vulgaris OX=7454 GN=HZH66_012957 PE=3 SV=1	0.02	FALSE	0.554	1	1	1	0	1	670	75.1	5.22	1.95	1							A0A834JAG8		Medium	1	Uncharacterized protein	Vespula vulgaris	Other hymenoptera	Other hymenoptera	Other hymenoptera
M. luteus	ELBO_NSI_F084	FALSE	Medium	Master Protein	E2C6U5	Uncharacterized	Uncharacterized transposase-like protein HI1328.1 (Fragment) OS=Harpegnathos saltator OX=610380 GN=EAI_01290 PE=4 SV=1	0.018	FALSE	0.602	12	1	1	1	1	83	9.7	10.07	2.28	1				Pf12762			E2C6U5		High	1	Uncharacterized transposase-like protein HI1328.1 (Fragment)	Harpegnathos saltator	Other hymenoptera	Other hymenoptera	Other hymenoptera
P. carotovorum	ELBO_NSI_F087	FALSE	High	Master Protein	A0A6V7LL70	Uncharacterized	Uncharacterized protein (Fragment) OS=Bracon brevicornis OX=1563983 GN=BBRV_LOCUS109217 PE=4 SV=1	0.006	FALSE	0.885	36	1	1	1	1	33	4.1	8.22	2.51	1				Pf06664			A0A6V7LL70		High	1	Uncharacterized protein (Fragment)	Bracon brevicornis	Other hymenoptera	Other hymenoptera	Other hymenoptera
P. carotovorum	ELBO_NSI_F087	FALSE	High	Master Protein	A0A154P7Z5	Uncharacterized	Uncharacterized protein OS=Dufourea novaeangliae OX=178035 GN=WN55_09036 PE=4 SV=1	0.008	FALSE	0.715	2	1	2	1	1	476	56.1	9	5.13	1							A0A154P7Z5		High	1	Uncharacterized protein	Dufourea novaeangliae	Other hymenoptera	Other hymenoptera	Other hymenoptera
P. carotovorum	ELBO_NSI_F087	FALSE	Medium	Master Protein	A0A0L7QJ41	Uncharacterized	Uncharacterized protein OS=Habropoda laboriosa OX=597456 GN=WH47_08515 PE=4 SV=1	0.011	FALSE	0.593	2	1	2	1	1	1182	134.4	6.83	0	1				Pf07591			A0A0L7QJ41		High	1	Uncharacterized protein	Habropoda laboriosa	Other hymenoptera	Other hymenoptera	Other hymenoptera
P. carotovorum	ELBO_NSI_F087	FALSE	High	Master Protein	A0A6H5IQ06	Uncharacterized	Uncharacterized protein OS=Trichogramma brassicae OX=86971 GN=TBRA_LOCUS11276 PE=3 SV=1	0	FALSE	52.464	4	9	18	1	1	2248	245.8	5.02	65.03	9			other molecular function	Pf00012	[GO:0005524]; GO:0032559; GO:0035639; GO:0030554; GO:0032555; GO:0043168; GO:1901265; GO:0017076; GO:0032553; GO:0043167; GO:0097159; GO:1901363; GO:0000166; GO:0097367; GO:0005488; GO:0036094; GO:0003674 [GO:0016887]; GO:0017111; GO:0140657; GO:0016462; GO:0003674; GO:0016818; GO:0016817; GO:0016787; GO:0003824		A0A6H5IQ06		High	1	Uncharacterized protein	Trichogramma brassicae	Other hymenoptera	Other hymenoptera	Other hymenoptera
P. carotovorum	ELBO_NSI_F087	FALSE	Medium	Master Protein	A0A6H5J5Z9	Uncharacterized	Uncharacterized protein OS=Trichogramma brassicae OX=86971 GN=TBRA_LOCUS15197 PE=4 SV=1	0.015	FALSE	0.453	4	1	1	1	1	701	82.1	5.31	2.29	1				Pf12796			A0A6H5J5Z9		Medium	1	Uncharacterized protein	Trichogramma brassicae	Other hymenoptera	Other hymenoptera	Other hymenoptera
P. carotovorum	ELBO_NSI_F087	FALSE	High	Master Protein	A0A6H5I4Q4	Uncharacterized	Uncharacterized protein OS=Trichogramma brassicae OX=86971 GN=TBRA_LOCUS3450 PE=4 SV=1	0	FALSE	2.129	1	1	2	1	1	2644	293	8.94	2.71	1							A0A6H5I4Q4		High	1	Uncharacterized protein	Trichogramma brassicae	Other hymenoptera	Other hymenoptera	Other hymenoptera
P. carotovorum	ELBO_NSI_F087	FALSE	High	Master Protein	A0A232EW68	Uncharacterized	Uncharacterized protein OS=Trichomalopsis sarcophagae OX=543379 GN=TSAR_000622 PE=3 SV=1	0	FALSE	26.938	11	3	7	0	3	793	88.7	4.72	24.96	3	cell organization and biogenesis;other biological processes	cytoskeleton	cytoskeletal activity;other molecular function	Pf00091, Pf03953	[GO:0003924]; GO:0017111; GO:0016462; GO:0016818; GO:0016817; GO:0016787; GO:0003824; GO:0003674 [GO:0005200]; GO:0005198; GO:0007010; GO:0003674; GO:0006996; GO:0016043; GO:0071840; GO:0009987; GO:0008150 [GO:0005525]; GO:0032561; GO:0035639; GO:0019001; GO:0032555; GO:0043168; GO:1901265; GO:0017076; GO:0032553; GO:0043167; GO:0097159; GO:1901363; GO:0000166; GO:0097367; GO:0005488; GO:0036094;…		A0A232EW68		High	1	Uncharacterized protein	Trichomalopsis sarcophagae	Other hymenoptera	Other hymenoptera	Other hymenoptera
P. carotovorum	ELBO_NSI_F087	FALSE	High	Master Protein	A0A834NP45	Uncharacterized	Uncharacterized protein OS=Vespula germanica OX=30212 GN=HZH68_003289 PE=3 SV=1	0.006	FALSE	0.887	0	1	1	0	1	2683	314.3	7.5	2.28	1							A0A834NP45		High	1	Uncharacterized protein	Vespula germanica	Other hymenoptera	Other hymenoptera	Other hymenoptera
P. carotovorum	ELBO_NSI_F087	FALSE	High	Master Protein	A0A834JJI1	Uncharacterized	Uncharacterized protein OS=Vespula pensylvanica OX=30213 GN=H0235_018102 PE=3 SV=1	0	FALSE	1.631	2	1	1	0	1	421	49.7	4.88	1.86	1							A0A834JJI1		High	1	Uncharacterized protein	Vespula pensylvanica	Other hymenoptera	Other hymenoptera	Other hymenoptera
P. carotovorum	ELBO_NSI_F087	FALSE	High	Master Protein	A0A834JQ96	Uncharacterized	Uncharacterized protein OS=Vespula vulgaris OX=7454 GN=HZH66_008661 PE=4 SV=1	0	FALSE	2.387	13	2	8	0	2	194	21.6	5.07	13.7	2							A0A834JQ96		High	1	Uncharacterized protein	Vespula vulgaris	Other hymenoptera	Other hymenoptera	Other hymenoptera
P. carotovorum	ELBO_NSI_F087	FALSE	Medium	Master Protein	A0A834JAG8	Uncharacterized	Uncharacterized protein OS=Vespula vulgaris OX=7454 GN=HZH66_012957 PE=3 SV=1	0.013	FALSE	0.473	1	1	1	0	1	670	75.1	5.22	2.19	1							A0A834JAG8		Medium	1	Uncharacterized protein	Vespula vulgaris	Other hymenoptera	Other hymenoptera	Other hymenoptera
P. carotovorum	ELBO_NSI_F087	FALSE	High	Master Protein	A0A6J0BNT9	Uncharacterized	uncharacterized short-chain type dehydrogenase/reductase y4vI-like OS=Neodiprion lecontei OX=441921 GN=LOC107221442 PE=4 SV=1	0.008	FALSE	0.788	2	1	2	0	1	678	72.7	7.27	4.85	1			other molecular function	Pf00106	[GO:0016491]; GO:0003824; GO:0003674	107221442	A0A6J0BNT9	LOC107221442	High	1	uncharacterized short-chain type dehydrogenase/reductase y4vI-like	Neodiprion lecontei	Other hymenoptera	Other hymenoptera	Other hymenoptera
P. carotovorum	ELBO_NSI_F090	FALSE	High	Master Protein	A0A0M8ZW16	Uncharacterized	Uncharacterized protein OS=Melipona quadrifasciata OX=166423 GN=WN51_00958 PE=3 SV=1	0.005	FALSE	1.078	3	1	1	0	1	292	31.8	5.54	2.58	1		other membranes		Pf10223	[GO:0016021]; GO:0031224; GO:0110165; GO:0016020; GO:0005575		A0A0M8ZW16		High	1	Uncharacterized protein	Melipona quadrifasciata	Other hymenoptera	Other hymenoptera	Other hymenoptera
P. carotovorum	ELBO_NSI_F090	FALSE	High	Master Protein	A0A6H5I4Q4	Uncharacterized	Uncharacterized protein OS=Trichogramma brassicae OX=86971 GN=TBRA_LOCUS3450 PE=4 SV=1	0.007	FALSE	0.994	1	1	3	1	1	2644	293	8.94	7.42	1							A0A6H5I4Q4		High	1	Uncharacterized protein	Trichogramma brassicae	Other hymenoptera	Other hymenoptera	Other hymenoptera
P. carotovorum	ELBO_NSI_F090	FALSE	High	Master Protein	A0A232FMS9	Uncharacterized	Uncharacterized protein OS=Trichomalopsis sarcophagae OX=543379 GN=TSAR_003114 PE=4 SV=1	0.005	FALSE	1.109	1	1	1	1	1	603	70.1	8.46	1.85	1			other molecular function	Pf00557, Pf01321, Pf16188, Pf16189	[GO:0004177]; GO:0008238; GO:0008233; GO:0016787; GO:0140096; GO:0003824; GO:0003674		A0A232FMS9		High	1	Uncharacterized protein	Trichomalopsis sarcophagae	Other hymenoptera	Other hymenoptera	Other hymenoptera
P. carotovorum	ELBO_NSI_F090	FALSE	High	Master Protein	A0A834U5Q4	Uncharacterized	Uncharacterized protein OS=Vespula germanica OX=30212 GN=HZH68_000299 PE=4 SV=1	0	FALSE	4.17	3	2	2	0	1	736	82.8	6.83	5.57	2							A0A834U5Q4		High	1	Uncharacterized protein	Vespula germanica	Other hymenoptera	Other hymenoptera	Other hymenoptera
P. carotovorum	ELBO_NSI_F090	FALSE	High	Master Protein	A0A834JJI1	Uncharacterized	Uncharacterized protein OS=Vespula pensylvanica OX=30213 GN=H0235_018102 PE=3 SV=1	0	FALSE	3.931	4	1	1	0	1	421	49.7	4.88	3.26	1							A0A834JJI1		High	1	Uncharacterized protein	Vespula pensylvanica	Other hymenoptera	Other hymenoptera	Other hymenoptera
P. carotovorum	ELBO_NSI_F090	FALSE	Medium	Master Protein	A0A834NC42	Uncharacterized	Uncharacterized protein OS=Vespula vulgaris OX=7454 GN=HZH66_004946 PE=4 SV=1	0.016	FALSE	0.703	2	1	2	1	1	748	85.6	10.24	2.02	1							A0A834NC42		High	1	Uncharacterized protein	Vespula vulgaris	Other hymenoptera	Other hymenoptera	Other hymenoptera
P. carotovorum	ELBO_NSI_F090	FALSE	High	Master Protein	A0A834JQ96	Uncharacterized	Uncharacterized protein OS=Vespula vulgaris OX=7454 GN=HZH66_008661 PE=4 SV=1	0.006	FALSE	1.039	11	1	7	0	1	194	21.6	5.07	14.99	1							A0A834JQ96		Medium	1	Uncharacterized protein	Vespula vulgaris	Other hymenoptera	Other hymenoptera	Other hymenoptera
P. carotovorum	ELBO_NSI_F090	FALSE	High	Master Protein	A0A6J0BNT9	Uncharacterized	uncharacterized short-chain type dehydrogenase/reductase y4vI-like OS=Neodiprion lecontei OX=441921 GN=LOC107221442 PE=4 SV=1	0	FALSE	2.48	2	1	5	0	1	678	72.7	7.27	12.22	1			other molecular function	Pf00106	[GO:0016491]; GO:0003824; GO:0003674	107221442	A0A6J0BNT9	LOC107221442	High	1	uncharacterized short-chain type dehydrogenase/reductase y4vI-like	Neodiprion lecontei	Other hymenoptera	Other hymenoptera	Other hymenoptera
P. carotovorum	ELBO_NSI_F090	FALSE	High	Master Protein	E2C6U5	Uncharacterized	Uncharacterized transposase-like protein HI1328.1 (Fragment) OS=Harpegnathos saltator OX=610380 GN=EAI_01290 PE=4 SV=1	0.003	FALSE	1.265	12	1	4	1	1	83	9.7	10.07	8.14	1				Pf12762			E2C6U5		High	1	Uncharacterized transposase-like protein HI1328.1 (Fragment)	Harpegnathos saltator	Other hymenoptera	Other hymenoptera	Other hymenoptera
P. carotovorum	ELBO_NSI_F093	FALSE	High	Master Protein	A0A0N0BEU9	Uncharacterized	Uncharacterized protein OS=Melipona quadrifasciata OX=166423 GN=WN51_01534 PE=3 SV=1	0	FALSE	2.886	8	1	1	0	1	166	18.6	5.33	2.47	1	cell organization and biogenesis	cytoskeleton	cytoskeletal activity	Pf01290	[GO:0003785]; GO:0003779; GO:0008092; GO:0005515; GO:0005488; GO:0003674 [GO:0005856]; GO:0043232; GO:0043228; GO:0043229; GO:0043226; GO:0005622; GO:0110165; GO:0005575 [GO:0007015]; GO:0097435; GO:0030036; GO:0016043; GO:0007010; GO:0030029; GO:0071840; GO:0006996; GO:0009987; GO:0008150		A0A0N0BEU9		High	1	Uncharacterized protein	Melipona quadrifasciata	Other hymenoptera	Other hymenoptera	Other hymenoptera
P. carotovorum	ELBO_NSI_F093	FALSE	High	Master Protein	A0A7M7G5E8	Uncharacterized	Uncharacterized protein OS=Nasonia vitripennis OX=7425 GN=100120378 PE=4 SV=1	0	FALSE	12.237	1	5	24	0	1	3385	374.6	8.47	62.21	5	transport		transporter activity	Pf00094, Pf01347, Pf06448, Pf09172	[GO:0005319]; GO:0005215; GO:0006869; GO:0003674; GO:0071702; GO:0010876; GO:0006810; GO:0033036; GO:0051234; GO:0051179; GO:0008150		A0A7M7G5E8; nvi:100120378	100120378	High	1	Uncharacterized protein	Nasonia vitripennis	Other hymenoptera	Other hymenoptera	Other hymenoptera
P. carotovorum	ELBO_NSI_F093	FALSE	High	Master Protein	A0A834U5Q4	Uncharacterized	Uncharacterized protein OS=Vespula germanica OX=30212 GN=HZH68_000299 PE=4 SV=1	0	FALSE	2.566	2	1	2	0	1	736	82.8	6.83	6.43	1							A0A834U5Q4		High	1	Uncharacterized protein	Vespula germanica	Other hymenoptera	Other hymenoptera	Other hymenoptera
P. carotovorum	ELBO_NSI_F093	FALSE	High	Master Protein	A0A834N524	Uncharacterized	Uncharacterized protein OS=Vespula pensylvanica OX=30213 GN=H0235_016617 PE=4 SV=1	0.004	FALSE	1.102	5	1	2	0	1	276	32.4	9.16	4.96	1							A0A834N524		High	1	Uncharacterized protein	Vespula pensylvanica	Other hymenoptera	Other hymenoptera	Other hymenoptera
P. carotovorum	ELBO_NSI_F093	FALSE	Medium	Master Protein	A0A834NC42	Uncharacterized	Uncharacterized protein OS=Vespula vulgaris OX=7454 GN=HZH66_004946 PE=4 SV=1	0.021	FALSE	0.512	2	1	2	1	1	748	85.6	10.24	4.12	1							A0A834NC42		Medium	1	Uncharacterized protein	Vespula vulgaris	Other hymenoptera	Other hymenoptera	Other hymenoptera
P. carotovorum	ELBO_NSI_F093	FALSE	High	Master Protein	A0A834JQ96	Uncharacterized	Uncharacterized protein OS=Vespula vulgaris OX=7454 GN=HZH66_008661 PE=4 SV=1	0	FALSE	4.367	13	2	10	0	2	194	21.6	5.07	21.84	2							A0A834JQ96		High	1	Uncharacterized protein	Vespula vulgaris	Other hymenoptera	Other hymenoptera	Other hymenoptera
P. carotovorum	ELBO_NSI_F093	FALSE	Medium	Master Protein	A0A834JAG8	Uncharacterized	Uncharacterized protein OS=Vespula vulgaris OX=7454 GN=HZH66_012957 PE=3 SV=1	0.013	FALSE	0.78	1	1	2	0	1	670	75.1	5.22	3.73	1							A0A834JAG8		High	1	Uncharacterized protein	Vespula vulgaris	Other hymenoptera	Other hymenoptera	Other hymenoptera
P. carotovorum	ELBO_NSI_F093	FALSE	High	Master Protein	A0A6J0BNT9	Uncharacterized	uncharacterized short-chain type dehydrogenase/reductase y4vI-like OS=Neodiprion lecontei OX=441921 GN=LOC107221442 PE=4 SV=1	0.001	FALSE	1.681	2	1	3	0	1	678	72.7	7.27	7.44	1			other molecular function	Pf00106	[GO:0016491]; GO:0003824; GO:0003674	107221442	A0A6J0BNT9	LOC107221442	High	1	uncharacterized short-chain type dehydrogenase/reductase y4vI-like	Neodiprion lecontei	Other hymenoptera	Other hymenoptera	Other hymenoptera
P. carotovorum	ELBO_NSI_F093	FALSE	High	Master Protein	E2C6U5	Uncharacterized	Uncharacterized transposase-like protein HI1328.1 (Fragment) OS=Harpegnathos saltator OX=610380 GN=EAI_01290 PE=4 SV=1	0.001	FALSE	1.437	12	1	2	1	1	83	9.7	10.07	4.32	1				Pf12762			E2C6U5		High	1	Uncharacterized transposase-like protein HI1328.1 (Fragment)	Harpegnathos saltator	Other hymenoptera	Other hymenoptera	Other hymenoptera
S. marcescens	ELBO_NSI_F096	FALSE	Medium	Master Protein	A0A6V7JX69	Uncharacterized	Uncharacterized protein (Fragment) OS=Bracon brevicornis OX=1563983 GN=BBRV_LOCUS63178 PE=3 SV=1	0.014	FALSE	0.322	0	1	2	0	1	4044	450	6.25	4.41	1	other biological processes		kinase activity;other molecular function	Pf00041, Pf00069, Pf07679	[GO:0004672]; GO:0016301; GO:0016773; GO:0140096; GO:0016772; GO:0003824; GO:0016740; GO:0003674 [GO:0005524]; GO:0032559; GO:0035639; GO:0030554; GO:0032555; GO:0043168; GO:1901265; GO:0017076; GO:0032553; GO:0043167; GO:0097159; GO:1901363; GO:0000166; GO:0097367; GO:0005488; GO:0036094; GO:0003674 [GO:0048856]; GO:0032502; GO:0008150		A0A6V7JX69		Medium	1	Uncharacterized protein (Fragment)	Bracon brevicornis	Other hymenoptera	Other hymenoptera	Other hymenoptera
S. marcescens	ELBO_NSI_F096	FALSE	High	Master Protein	A0A6V7KFW8	Uncharacterized	Uncharacterized protein (Fragment) OS=Bracon brevicornis OX=1563983 GN=BBRV_LOCUS77556 PE=4 SV=1	0	FALSE	2.76	3	1	1	0	1	362	41.3	6.64	1.84	1	other metabolic processes		other molecular function	Pf00982	[GO:0003824]; GO:0003674 [GO:0005992]; GO:0005991; GO:0046351; GO:0005984; GO:0009312; GO:0034637; GO:0009311; GO:0044262; GO:0016051; GO:0044249; GO:0005975; GO:0044237; GO:1901576; GO:0009058; GO:0044238; GO:0071704; GO:0008152; GO:0009987; GO:0008150		A0A6V7KFW8		High	1	Uncharacterized protein (Fragment)	Bracon brevicornis	Other hymenoptera	Other hymenoptera	Other hymenoptera
S. marcescens	ELBO_NSI_F096	FALSE	High	Master Protein	A0A154NXI4	Uncharacterized	Uncharacterized protein OS=Dufourea novaeangliae OX=178035 GN=WN55_02161 PE=4 SV=1	0.004	FALSE	0.835	2	1	1	1	1	375	42.5	5.44	1.85	1							A0A154NXI4		High	1	Uncharacterized protein	Dufourea novaeangliae	Other hymenoptera	Other hymenoptera	Other hymenoptera
S. marcescens	ELBO_NSI_F096	FALSE	Medium	Master Protein	E2BCY1	Uncharacterized	Uncharacterized protein OS=Harpegnathos saltator OX=610380 GN=EAI_15977 PE=4 SV=1	0.011	FALSE	0.417	4	1	2	1	1	319	35.8	5.19	4.88	1							E2BCY1		Medium	1	Uncharacterized protein	Harpegnathos saltator	Other hymenoptera	Other hymenoptera	Other hymenoptera
S. marcescens	ELBO_NSI_F096	FALSE	High	Master Protein	A0A0N0BK22	Uncharacterized	Uncharacterized protein OS=Melipona quadrifasciata OX=166423 GN=WN51_06393 PE=4 SV=1	0.005	FALSE	0.654	1	1	3	1	1	1068	119.8	5.62	3.71	1							A0A0N0BK22		Medium	1	Uncharacterized protein	Melipona quadrifasciata	Other hymenoptera	Other hymenoptera	Other hymenoptera
S. marcescens	ELBO_NSI_F096	FALSE	High	Master Protein	A0A7M7G5E8	Uncharacterized	Uncharacterized protein OS=Nasonia vitripennis OX=7425 GN=100120378 PE=4 SV=1	0	FALSE	26.109	1	7	26	0	1	3385	374.6	8.47	65.37	7	transport		transporter activity	Pf00094, Pf01347, Pf06448, Pf09172	[GO:0005319]; GO:0005215; GO:0006869; GO:0003674; GO:0071702; GO:0010876; GO:0006810; GO:0033036; GO:0051234; GO:0051179; GO:0008150		A0A7M7G5E8; nvi:100120378	100120378	Medium	1	Uncharacterized protein	Nasonia vitripennis	Other hymenoptera	Other hymenoptera	Other hymenoptera
S. marcescens	ELBO_NSI_F096	FALSE	High	Master Protein	A0A7M7T892	Uncharacterized	Uncharacterized protein OS=Nasonia vitripennis OX=7425 PE=4 SV=1	0	FALSE	4.709	1	1	3	0	1	1331	145.9	5.26	8.12	1	cell adhesion		other molecular function	Pf00058, Pf06119, Pf07474, Pf07645, Pf12947	[GO:0005509]; GO:0046872; GO:0043169; GO:0043167; GO:0005488; GO:0003674 [GO:0007160]; GO:0031589; GO:0007155; GO:0009987; GO:0008150				High	1	Uncharacterized protein	Nasonia vitripennis	Other hymenoptera	Other hymenoptera	Other hymenoptera
S. marcescens	ELBO_NSI_F096	FALSE	Medium	Master Protein	A0A7M7PVR7	Uncharacterized	Uncharacterized protein OS=Nasonia vitripennis OX=7425 PE=4 SV=1	0.012	FALSE	0.382	1	1	1	0	1	2007	221.4	6.06	0	1	cell organization and biogenesis;other biological processes		other molecular function	Pf00008, Pf00053, Pf00054, Pf02210, Pf07648	[GO:0005509]; GO:0046872; GO:0043169; GO:0043167; GO:0005488; GO:0003674 [GO:0009653]; GO:0032502; GO:0048856; GO:0008150 [GO:0016043]; GO:0071840; GO:0009987; GO:0008150 [GO:0030154]; GO:0048869; GO:0009987; GO:0032502; GO:0008150 [GO:0048513]; GO:0048856; GO:0032502; GO:0008150				Medium	1	Uncharacterized protein	Nasonia vitripennis	Other hymenoptera	Other hymenoptera	Other hymenoptera
S. marcescens	ELBO_NSI_F096	FALSE	High	Master Protein	A0A6H5IPH6	Uncharacterized	Uncharacterized protein OS=Trichogramma brassicae OX=86971 GN=TBRA_LOCUS11921 PE=3 SV=1	0	FALSE	45.027	18	10	15	0	10	940	108	7.15	46.82	10	cell organization and biogenesis;other biological processes	other membranes;cytoskeleton	cytoskeletal activity;other molecular function	Pf00091, Pf00096, Pf03953	[GO:0003924]; GO:0017111; GO:0016462; GO:0016818; GO:0016817; GO:0016787; GO:0003824; GO:0003674 [GO:0005200]; GO:0005198; GO:0007010; GO:0003674; GO:0006996; GO:0016043; GO:0071840; GO:0009987; GO:0008150 [GO:0005525]; GO:0032561; GO:0035639; GO:0019001; GO:0032555; GO:0043168; GO:1901265; GO:0017076; GO:0032553; GO:0043167; GO:0097159; GO:1901363; GO:0000166; GO:0097367; GO:0005488; GO:0036094;…		A0A6H5IPH6		High	1	Uncharacterized protein	Trichogramma brassicae	Other hymenoptera	Other hymenoptera	Other hymenoptera
S. marcescens	ELBO_NSI_F096	FALSE	Medium	Master Protein	A0A834NCR1	Uncharacterized	Uncharacterized protein OS=Vespula germanica OX=30212 GN=HZH68_006133 PE=4 SV=1	0.011	FALSE	0.423	9	1	1	0	1	103	11.7	4.92	2.05	1							A0A834NCR1		Medium	1	Uncharacterized protein	Vespula germanica	Other hymenoptera	Other hymenoptera	Other hymenoptera
S. marcescens	ELBO_NSI_F096	FALSE	High	Master Protein	A0A834NC42	Uncharacterized	Uncharacterized protein OS=Vespula vulgaris OX=7454 GN=HZH66_004946 PE=4 SV=1	0.006	FALSE	0.622	2	1	1	1	1	748	85.6	10.24	0	1							A0A834NC42		High	1	Uncharacterized protein	Vespula vulgaris	Other hymenoptera	Other hymenoptera	Other hymenoptera
S. marcescens	ELBO_NSI_F096	FALSE	High	Master Protein	A0A834JQ96	Uncharacterized	Uncharacterized protein OS=Vespula vulgaris OX=7454 GN=HZH66_008661 PE=4 SV=1	0	FALSE	1.968	11	1	6	0	1	194	21.6	5.07	10.58	1							A0A834JQ96		High	1	Uncharacterized protein	Vespula vulgaris	Other hymenoptera	Other hymenoptera	Other hymenoptera
S. marcescens	ELBO_NSI_F096	FALSE	High	Master Protein	A0A834JAG8	Uncharacterized	Uncharacterized protein OS=Vespula vulgaris OX=7454 GN=HZH66_012957 PE=3 SV=1	0.006	FALSE	0.597	1	1	3	0	1	670	75.1	5.22	3.86	1							A0A834JAG8		High	1	Uncharacterized protein	Vespula vulgaris	Other hymenoptera	Other hymenoptera	Other hymenoptera
S. marcescens	ELBO_NSI_F099	FALSE	High	Master Protein	A0A6V7L6D8	Uncharacterized	Uncharacterized protein (Fragment) OS=Bracon brevicornis OX=1563983 GN=BBRV_LOCUS98545 PE=4 SV=1	0	FALSE	1.694	24	1	1	0	1	37	4.2	9.52	2.33	1							A0A6V7L6D8		High	1	Uncharacterized protein (Fragment)	Bracon brevicornis	Other hymenoptera	Other hymenoptera	Other hymenoptera
S. marcescens	ELBO_NSI_F099	FALSE	High	Master Protein	A0A0N0BES8	Uncharacterized	Uncharacterized protein OS=Melipona quadrifasciata OX=166423 GN=WN51_01416 PE=4 SV=1	0.008	FALSE	0.434	3	1	1	1	1	454	51.3	8.48	0	1							A0A0N0BES8		Medium	1	Uncharacterized protein	Melipona quadrifasciata	Other hymenoptera	Other hymenoptera	Other hymenoptera
S. marcescens	ELBO_NSI_F099	FALSE	High	Master Protein	A0A232EW68	Uncharacterized	Uncharacterized protein OS=Trichomalopsis sarcophagae OX=543379 GN=TSAR_000622 PE=3 SV=1	0	FALSE	2.171	4	1	2	0	1	793	88.7	4.72	2.09	1	cell organization and biogenesis;other biological processes	cytoskeleton	cytoskeletal activity;other molecular function	Pf00091, Pf03953	[GO:0003924]; GO:0017111; GO:0016462; GO:0016818; GO:0016817; GO:0016787; GO:0003824; GO:0003674 [GO:0005200]; GO:0005198; GO:0007010; GO:0003674; GO:0006996; GO:0016043; GO:0071840; GO:0009987; GO:0008150 [GO:0005525]; GO:0032561; GO:0035639; GO:0019001; GO:0032555; GO:0043168; GO:1901265; GO:0017076; GO:0032553; GO:0043167; GO:0097159; GO:1901363; GO:0000166; GO:0097367; GO:0005488; GO:0036094;…		A0A232EW68		High	1	Uncharacterized protein	Trichomalopsis sarcophagae	Other hymenoptera	Other hymenoptera	Other hymenoptera
S. marcescens	ELBO_NSI_F099	FALSE	High	Master Protein	A0A834NCR1	Uncharacterized	Uncharacterized protein OS=Vespula germanica OX=30212 GN=HZH68_006133 PE=4 SV=1	0.003	FALSE	0.724	9	1	1	0	1	103	11.7	4.92	1.8	1							A0A834NCR1		High	1	Uncharacterized protein	Vespula germanica	Other hymenoptera	Other hymenoptera	Other hymenoptera
S. marcescens	ELBO_NSI_F099	FALSE	High	Master Protein	A0A834PAH0	Uncharacterized	Uncharacterized protein OS=Vespula pensylvanica OX=30213 GN=H0235_002751 PE=4 SV=1	0.004	FALSE	0.638	5	1	2	1	1	252	28.1	9.57	4.43	1							A0A834PAH0		High	1	Uncharacterized protein	Vespula pensylvanica	Other hymenoptera	Other hymenoptera	Other hymenoptera
S. marcescens	ELBO_NSI_F099	FALSE	High	Master Protein	A0A834JEY4	Uncharacterized	Uncharacterized protein OS=Vespula vulgaris OX=7454 GN=HZH66_011744 PE=4 SV=1	0.001	FALSE	1.19	14	1	3	1	1	70	7.7	4.41	7.53	1							A0A834JEY4		High	1	Uncharacterized protein	Vespula vulgaris	Other hymenoptera	Other hymenoptera	Other hymenoptera
S. marcescens	ELBO_NSI_F099	FALSE	High	Master Protein	A0A834JAG8	Uncharacterized	Uncharacterized protein OS=Vespula vulgaris OX=7454 GN=HZH66_012957 PE=3 SV=1	0.005	FALSE	0.532	1	1	1	0	1	670	75.1	5.22	1.63	1							A0A834JAG8		Medium	1	Uncharacterized protein	Vespula vulgaris	Other hymenoptera	Other hymenoptera	Other hymenoptera
S. marcescens	ELBO_NSI_F099	FALSE	High	Master Protein	A0A834IYR8	Uncharacterized	Uncharacterized protein OS=Vespula vulgaris OX=7454 GN=HZH66_015203 PE=4 SV=1	0.003	FALSE	0.684	2	1	3	0	1	1275	146.7	6.15	1.69	1							A0A834IYR8		High	1	Uncharacterized protein	Vespula vulgaris	Other hymenoptera	Other hymenoptera	Other hymenoptera
S. marcescens	ELBO_NSI_F102	FALSE	High	Master Protein	E2BQI9	Uncharacterized	Uncharacterized protein OS=Harpegnathos saltator OX=610380 GN=EAI_09406 PE=4 SV=1	0	FALSE	28.789	12	6	13	1	1	621	70.6	5.97	39.06	6						105185477	E2BQI9; hst:105185477		High	1	Uncharacterized protein	Harpegnathos saltator	Other hymenoptera	Other hymenoptera	Other hymenoptera
S. marcescens	ELBO_NSI_F102	FALSE	High	Master Protein	A0A7M7QW95	Uncharacterized	Uncharacterized protein OS=Nasonia vitripennis OX=7425 PE=3 SV=1	0	FALSE	2.928	7	1	1	0	1	284	32.6	4.78	2.47	1				Pf00261					High	1	Uncharacterized protein	Nasonia vitripennis	Other hymenoptera	Other hymenoptera	Other hymenoptera
S. marcescens	ELBO_NSI_F102	FALSE	High	Master Protein	A0A232EW68	Uncharacterized	Uncharacterized protein OS=Trichomalopsis sarcophagae OX=543379 GN=TSAR_000622 PE=3 SV=1	0	FALSE	14.642	6	3	6	0	3	793	88.7	4.72	16.13	3	cell organization and biogenesis;other biological processes	cytoskeleton	cytoskeletal activity;other molecular function	Pf00091, Pf03953	[GO:0003924]; GO:0017111; GO:0016462; GO:0016818; GO:0016817; GO:0016787; GO:0003824; GO:0003674 [GO:0005200]; GO:0005198; GO:0007010; GO:0003674; GO:0006996; GO:0016043; GO:0071840; GO:0009987; GO:0008150 [GO:0005525]; GO:0032561; GO:0035639; GO:0019001; GO:0032555; GO:0043168; GO:1901265; GO:0017076; GO:0032553; GO:0043167; GO:0097159; GO:1901363; GO:0000166; GO:0097367; GO:0005488; GO:0036094;…		A0A232EW68		High	1	Uncharacterized protein	Trichomalopsis sarcophagae	Other hymenoptera	Other hymenoptera	Other hymenoptera
S. marcescens	ELBO_NSI_F102	FALSE	High	Master Protein	A0A834JK08	Uncharacterized	Uncharacterized protein OS=Vespula germanica OX=30212 GN=HZH68_012065 PE=3 SV=1	0.001	FALSE	1.627	1	1	3	0	1	1238	141.4	7.05	6.74	1							A0A834JK08		High	1	Uncharacterized protein	Vespula germanica	Other hymenoptera	Other hymenoptera	Other hymenoptera
M. luteus	ELBO_NSI_F105	FALSE	High	Master Protein	A0A0L7QX00	Uncharacterized	Uncharacterized protein (Fragment) OS=Habropoda laboriosa OX=597456 GN=WH47_02651 PE=4 SV=1	0.002	FALSE	1.976	8	1	1	1	1	179	20.9	9.94	2.99	1							A0A0L7QX00		High	1	Uncharacterized protein (Fragment)	Habropoda laboriosa	Other hymenoptera	Other hymenoptera	Other hymenoptera
M. luteus	ELBO_NSI_F105	FALSE	Medium	Master Protein	A0A6H5IN88	Uncharacterized	Uncharacterized protein (Fragment) OS=Trichogramma brassicae OX=86971 GN=TBRA_LOCUS10765 PE=4 SV=1	0.025	FALSE	0.632	3	1	1	1	1	435	48.6	9.5	0	1				Pf12796, Pf13637			A0A6H5IN88		High	1	Uncharacterized protein (Fragment)	Trichogramma brassicae	Other hymenoptera	Other hymenoptera	Other hymenoptera
M. luteus	ELBO_NSI_F105	FALSE	High	Master Protein	A0A154PQB3	Uncharacterized	Uncharacterized protein OS=Dufourea novaeangliae OX=178035 GN=WN55_06577 PE=4 SV=1	0	FALSE	12.108	28	1	3	0	1	54	6.1	4.42	7.49	1							A0A154PQB3		High	1	Uncharacterized protein	Dufourea novaeangliae	Other hymenoptera	Other hymenoptera	Other hymenoptera
M. luteus	ELBO_NSI_F105	FALSE	High	Master Protein	A0A310SCD2	Uncharacterized	Uncharacterized protein OS=Eufriesea mexicana OX=516756 GN=WN48_00756 PE=4 SV=1	0	FALSE	5.804	1	1	1	0	1	941	106.2	7.55	4.64	1							A0A310SCD2		High	1	Uncharacterized protein	Eufriesea mexicana	Other hymenoptera	Other hymenoptera	Other hymenoptera
M. luteus	ELBO_NSI_F105	FALSE	High	Master Protein	A0A7M7IW01	Uncharacterized	Uncharacterized protein OS=Nasonia vitripennis OX=7425 GN=100117379 PE=3 SV=1	0	FALSE	37.497	27	6	13	0	2	376	41.8	5.48	40.98	6				Pf00022			A0A7M7IW01; nvi:100117379	100117379	High	1	Uncharacterized protein	Nasonia vitripennis	Other hymenoptera	Other hymenoptera	Other hymenoptera
M. luteus	ELBO_NSI_F105	FALSE	High	Master Protein	A0A6H5I4Q4	Uncharacterized	Uncharacterized protein OS=Trichogramma brassicae OX=86971 GN=TBRA_LOCUS3450 PE=4 SV=1	0.004	FALSE	1.466	1	1	1	1	1	2644	293	8.94	1.69	1							A0A6H5I4Q4		High	1	Uncharacterized protein	Trichogramma brassicae	Other hymenoptera	Other hymenoptera	Other hymenoptera
M. luteus	ELBO_NSI_F105	FALSE	Medium	Master Protein	A0A232F3C7	Uncharacterized	Uncharacterized protein OS=Trichomalopsis sarcophagae OX=543379 GN=TSAR_003880 PE=4 SV=1	0.033	FALSE	0.536	6	1	2	1	1	204	23.6	11.06	4.47	1							A0A232F3C7		High	1	Uncharacterized protein	Trichomalopsis sarcophagae	Other hymenoptera	Other hymenoptera	Other hymenoptera
M. luteus	ELBO_NSI_F105	FALSE	High	Master Protein	A0A834P5E1	Uncharacterized	Uncharacterized protein OS=Vespula pensylvanica OX=30213 GN=H0235_005707 PE=4 SV=1	0	FALSE	20.037	2	7	36	0	1	3381	377.5	7.93	94.6	7							A0A834P5E1		High	1	Uncharacterized protein	Vespula pensylvanica	Other hymenoptera	Other hymenoptera	Other hymenoptera
M. luteus	ELBO_NSI_F105	FALSE	High	Master Protein	A0A834JQ96	Uncharacterized	Uncharacterized protein OS=Vespula vulgaris OX=7454 GN=HZH66_008661 PE=4 SV=1	0	FALSE	5.413	13	2	19	0	2	194	21.6	5.07	37.12	2							A0A834JQ96		High	1	Uncharacterized protein	Vespula vulgaris	Other hymenoptera	Other hymenoptera	Other hymenoptera
M. luteus	ELBO_NSI_F105	FALSE	High	Master Protein	E2C6U5	Uncharacterized	Uncharacterized transposase-like protein HI1328.1 (Fragment) OS=Harpegnathos saltator OX=610380 GN=EAI_01290 PE=4 SV=1	0.002	FALSE	2.582	12	1	5	1	1	83	9.7	10.07	10.89	1				Pf12762			E2C6U5		High	1	Uncharacterized transposase-like protein HI1328.1 (Fragment)	Harpegnathos saltator	Other hymenoptera	Other hymenoptera	Other hymenoptera
Control	ELBO_NSI_F069	FALSE	High	Master Protein	A0A195CVN5	Uncharacterized	Uncharacterized protein (Fragment) OS=Cyphomyrmex costatus OX=456900 GN=ALC62_04589 PE=4 SV=1	0	FALSE	54.138	2	10	57	1	1	3415	379.9	7.33	163.68	10	transport		transporter activity	Pf00094, Pf01347, Pf06448, Pf09172	[GO:0005319]; GO:0005215; GO:0006869; GO:0003674; GO:0071702; GO:0010876; GO:0006810; GO:0033036; GO:0051234; GO:0051179; GO:0008150		A0A195CVN5		High	1	Uncharacterized protein (Fragment)	Cyphomyrmex costatus	Ant	Other hymenoptera (ant)	Other hymenoptera
Control	ELBO_NSI_F069	FALSE	Medium	Master Protein	A0A6P3XQW4	Uncharacterized	uncharacterized protein LOC106747603 isoform X1 OS=Dinoponera quadriceps OX=609295 GN=LOC106747603 PE=4 SV=1	0.028	FALSE	0.485	1	1	1	0	1	1655	187.6	7.27	2.04	1			nucleic acid binding activity	Pf03399, Pf14605, Pf16769	[GO:0003676]; GO:0097159; GO:1901363; GO:0005488; GO:0003674	106747603	A0A6P3XQW4; dqu:106747603	LOC106747603	High	1	uncharacterized protein LOC106747603 isoform X1	Dinoponera quadriceps	Ant	Other hymenoptera (ant)	Other hymenoptera
Control	ELBO_NSI_F069	FALSE	High	Master Protein	A0A3L8DEC3	Uncharacterized	Uncharacterized protein OS=Ooceraea biroi OX=2015173 GN=DMN91_009142 PE=4 SV=1	0.003	FALSE	1.271	0	1	1	1	1	2495	280.3	7.43	1.85	1				Pf12796, Pf13424, Pf13857			A0A3L8DEC3		High	1	Uncharacterized protein	Ooceraea biroi	Ant	Other hymenoptera (ant)	Other hymenoptera
Control	ELBO_NSI_F069	FALSE	Medium	Master Protein	A0A026W6Q7	Uncharacterized	Uncharacterized protein OS=Ooceraea biroi OX=2015173 GN=X777_08837 PE=4 SV=1	0.033	FALSE	0.361	3	1	1	1	1	1470	171.2	5.29	3.52	1							A0A026W6Q7		Medium	1	Uncharacterized protein	Ooceraea biroi	Ant	Other hymenoptera (ant)	Other hymenoptera
Control	ELBO_NSI_F069	FALSE	Medium	Master Protein	A0A4S2KE23	Uncharacterized	Uncharacterized protein OS=Temnothorax longispinosus OX=300112 GN=DBV15_03430 PE=4 SV=1	0.012	FALSE	0.924	4	1	4	0	1	384	43	7.01	3.19	1				Pf01161			A0A4S2KE23		High	1	Uncharacterized protein	Temnothorax longispinosus	Ant	Other hymenoptera (ant)	Other hymenoptera
Control	ELBO_NSI_F069	FALSE	High	Master Protein	A0A195DF51	Uncharacterized	Uncharacterized protein OS=Trachymyrmex cornetzi OX=471704 GN=ALC57_16313 PE=4 SV=1	0	FALSE	65.489	4	13	64	1	1	3459	385.1	7.25	173.24	13	transport		transporter activity	Pf00094, Pf01347, Pf06448, Pf09172	[GO:0005319]; GO:0005215; GO:0006869; GO:0003674; GO:0071702; GO:0010876; GO:0006810; GO:0033036; GO:0051234; GO:0051179; GO:0008150		A0A195DF51		High	1	Uncharacterized protein	Trachymyrmex cornetzi	Ant	Other hymenoptera (ant)	Other hymenoptera
Control	ELBO_NSI_F069	FALSE	Medium	Master Protein	A0A151XIF0	Uncharacterized	Uncharacterized protein OS=Trachymyrmex zeteki OX=64791 GN=ALC60_00591 PE=4 SV=1	0.021	FALSE	0.631	4	1	9	1	1	323	37.9	7.56	14.5	1							A0A151XIF0		High	1	Uncharacterized protein	Trachymyrmex zeteki	Ant	Other hymenoptera (ant)	Other hymenoptera
Control	ELBO_NSI_F072	FALSE	High	Master Protein	A0A195CVN5	Uncharacterized	Uncharacterized protein (Fragment) OS=Cyphomyrmex costatus OX=456900 GN=ALC62_04589 PE=4 SV=1	0	FALSE	37.11	2	8	34	1	2	3415	379.9	7.33	93.35	8	transport		transporter activity	Pf00094, Pf01347, Pf06448, Pf09172	[GO:0005319]; GO:0005215; GO:0006869; GO:0003674; GO:0071702; GO:0010876; GO:0006810; GO:0033036; GO:0051234; GO:0051179; GO:0008150		A0A195CVN5		High	1	Uncharacterized protein (Fragment)	Cyphomyrmex costatus	Ant	Other hymenoptera (ant)	Other hymenoptera
Control	ELBO_NSI_F072	FALSE	Medium	Master Protein	F4WL17	Uncharacterized	Uncharacterized protein OS=Acromyrmex echinatior OX=103372 GN=G5I_06440 PE=4 SV=1	0.03	FALSE	0.603	3	1	1	1	1	518	59.6	9.23	3.24	1							F4WL17		High	1	Uncharacterized protein	Acromyrmex echinatior	Ant	Other Hymenoptera (ant)	Other hymenoptera
Control	ELBO_NSI_F072	FALSE	Medium	Master Protein	A0A151JCB8	Uncharacterized	Uncharacterized protein OS=Trachymyrmex cornetzi OX=471704 GN=ALC57_04404 PE=4 SV=1	0.031	FALSE	0.57	2	1	2	1	1	518	60	7.83	4.19	1							A0A151JCB8		High	1	Uncharacterized protein	Trachymyrmex cornetzi	Ant	Other hymenoptera (ant)	Other hymenoptera
Control	ELBO_NSI_F075	FALSE	High	Master Protein	A0A195CVN5	Uncharacterized	Uncharacterized protein (Fragment) OS=Cyphomyrmex costatus OX=456900 GN=ALC62_04589 PE=4 SV=1	0	FALSE	56.093	2	10	70	1	3	3415	379.9	7.33	196.54	10	transport		transporter activity	Pf00094, Pf01347, Pf06448, Pf09172	[GO:0005319]; GO:0005215; GO:0006869; GO:0003674; GO:0071702; GO:0010876; GO:0006810; GO:0033036; GO:0051234; GO:0051179; GO:0008150		A0A195CVN5		High	1	Uncharacterized protein (Fragment)	Cyphomyrmex costatus	Ant	Other hymenoptera (ant)	Other hymenoptera
Control	ELBO_NSI_F075	FALSE	Medium	Master Protein	A0A026W0Q7	Uncharacterized	Uncharacterized protein (Fragment) OS=Ooceraea biroi OX=2015173 GN=X777_12579 PE=4 SV=1	0.014	FALSE	1.096	2	1	1	0	1	334	34.3	10.43	2.17	1							A0A026W0Q7		High	1	Uncharacterized protein (Fragment)	Ooceraea biroi	Ant	Other hymenoptera (ant)	Other hymenoptera
Control	ELBO_NSI_F075	FALSE	High	Master Protein	A0A195F3P0	Uncharacterized	Uncharacterized protein OS=Trachymyrmex septentrionalis OX=34720 GN=ALC56_10370 PE=4 SV=1	0.004	FALSE	1.483	3	1	1	1	1	844	91.8	5.58	1.77	1						108752037	A0A195F3P0		High	1	Uncharacterized protein	Trachymyrmex septentrionalis	Ant	Other hymenoptera (ant)	Other hymenoptera
M. luteus	ELBO_NSI_F081	FALSE	High	Master Protein	A0A195CVN5	Uncharacterized	Uncharacterized protein (Fragment) OS=Cyphomyrmex costatus OX=456900 GN=ALC62_04589 PE=4 SV=1	0	FALSE	49.852	2	9	56	1	1	3415	379.9	7.33	161.3	9	transport		transporter activity	Pf00094, Pf01347, Pf06448, Pf09172	[GO:0005319]; GO:0005215; GO:0006869; GO:0003674; GO:0071702; GO:0010876; GO:0006810; GO:0033036; GO:0051234; GO:0051179; GO:0008150		A0A195CVN5		High	1	Uncharacterized protein (Fragment)	Cyphomyrmex costatus	Ant	Other hymenoptera (ant)	Other hymenoptera
M. luteus	ELBO_NSI_F081	FALSE	Medium	Master Protein	F4W9E3	Uncharacterized	Uncharacterized protein OS=Acromyrmex echinatior OX=103372 GN=G5I_02094 PE=4 SV=1	0.031	FALSE	0.407	12	1	1	1	1	149	15.8	6.52	2.13	1							F4W9E3		Medium	1	Uncharacterized protein	Acromyrmex echinatior	Ant	Other Hymenoptera (ant)	Other hymenoptera
M. luteus	ELBO_NSI_F081	FALSE	Medium	Master Protein	A0A0J7NFS7	Uncharacterized	Uncharacterized protein OS=Lasius niger OX=67767 GN=RF55_8719 PE=4 SV=1	0.029	FALSE	0.479	6	1	1	1	1	166	19.3	5.6	2.13	1							A0A0J7NFS7		High	1	Uncharacterized protein	Lasius niger	Ant	Other hymenoptera (ant)	Other hymenoptera
M. luteus	ELBO_NSI_F081	FALSE	High	Master Protein	A0A3L8DJU8	Uncharacterized	Uncharacterized protein OS=Ooceraea biroi OX=2015173 GN=DMN91_007328 PE=4 SV=1	0	FALSE	29	11	5	13	0	1	562	63.8	5.33	38.95	5							A0A3L8DJU8		High	1	Uncharacterized protein	Ooceraea biroi	Ant	Other hymenoptera (ant)	Other hymenoptera
M. luteus	ELBO_NSI_F081	FALSE	Medium	Master Protein	A0A195FJC8	Uncharacterized	Uncharacterized protein OS=Trachymyrmex septentrionalis OX=34720 GN=ALC56_05416 PE=4 SV=1	0.032	FALSE	0.406	18	1	1	1	1	80	9.2	8.65	0	1							A0A195FJC8		Medium	1	Uncharacterized protein	Trachymyrmex septentrionalis	Ant	Other hymenoptera (ant)	Other hymenoptera
M. luteus	ELBO_NSI_F081	FALSE	Medium	Master Protein	A0A195FCR3	Uncharacterized	Uncharacterized protein OS=Trachymyrmex septentrionalis OX=34720 GN=ALC56_07238 PE=4 SV=1	0.028	FALSE	0.503	15	1	1	0	1	122	14.5	9.76	2.03	1							A0A195FCR3		High	1	Uncharacterized protein	Trachymyrmex septentrionalis	Ant	Other hymenoptera (ant)	Other hymenoptera
M. luteus	ELBO_NSI_F081	FALSE	Medium	Master Protein	A0A151XIF0	Uncharacterized	Uncharacterized protein OS=Trachymyrmex zeteki OX=64791 GN=ALC60_00591 PE=4 SV=1	0.013	FALSE	0.887	4	1	3	1	1	323	37.9	7.56	5.05	1							A0A151XIF0		High	1	Uncharacterized protein	Trachymyrmex zeteki	Ant	Other hymenoptera (ant)	Other hymenoptera
M. luteus	ELBO_NSI_F084	FALSE	High	Master Protein	A0A195CVN5	Uncharacterized	Uncharacterized protein (Fragment) OS=Cyphomyrmex costatus OX=456900 GN=ALC62_04589 PE=4 SV=1	0	FALSE	43.665	2	9	51	1	1	3415	379.9	7.33	135.03	9	transport		transporter activity	Pf00094, Pf01347, Pf06448, Pf09172	[GO:0005319]; GO:0005215; GO:0006869; GO:0003674; GO:0071702; GO:0010876; GO:0006810; GO:0033036; GO:0051234; GO:0051179; GO:0008150		A0A195CVN5		High	1	Uncharacterized protein (Fragment)	Cyphomyrmex costatus	Ant	Other hymenoptera (ant)	Other hymenoptera
M. luteus	ELBO_NSI_F084	FALSE	High	Master Protein	E9I911	Uncharacterized	Uncharacterized protein (Fragment) OS=Solenopsis invicta OX=13686 GN=SINV_08799 PE=4 SV=1	0	FALSE	5.561	5	1	1	0	1	322	36.7	4.48	3.8	1			other molecular function	Pf13499, Pf13833	[GO:0005509]; GO:0046872; GO:0043169; GO:0043167; GO:0005488; GO:0003674		E9I911		High	1	Uncharacterized protein (Fragment)	Solenopsis invicta	Ant	Other hymenoptera (ant)	Other hymenoptera
M. luteus	ELBO_NSI_F084	FALSE	High	Master Protein	A0A151WXN0	Uncharacterized	Uncharacterized protein (Fragment) OS=Trachymyrmex zeteki OX=64791 GN=ALC60_08250 PE=4 SV=1	0	FALSE	35.071	2	8	43	1	1	3411	380.7	7.39	111.47	8	transport		transporter activity	Pf00094, Pf01347, Pf06448, Pf09172	[GO:0005319]; GO:0005215; GO:0006869; GO:0003674; GO:0071702; GO:0010876; GO:0006810; GO:0033036; GO:0051234; GO:0051179; GO:0008150		A0A151WXN0		High	1	Uncharacterized protein (Fragment)	Trachymyrmex zeteki	Ant	Other hymenoptera (ant)	Other hymenoptera
M. luteus	ELBO_NSI_F084	FALSE	Medium	Master Protein	A0A6J1PNH3	Uncharacterized	uncharacterized protein CG10915 isoform X1 OS=Temnothorax curvispinosus OX=300111 GN=LOC112454204 PE=4 SV=1	0.02	FALSE	0.526	1	1	1	0	1	649	69.1	9.31	1.71	1				Pf09727			A0A6J1PNH3	LOC112454204	Medium	1	uncharacterized protein CG10915 isoform X1	Temnothorax curvispinosus	Ant	Other hymenoptera (ant)	Other hymenoptera
M. luteus	ELBO_NSI_F084	FALSE	Medium	Master Protein	E2A436	Uncharacterized	Uncharacterized protein OS=Camponotus floridanus OX=104421 GN=EAG_07553 PE=4 SV=1	0.03	FALSE	0.451	16	1	1	1	1	131	14.2	5.8	2.43	1							E2A436		Medium	1	Uncharacterized protein	Camponotus floridanus	Ant	Other hymenoptera (ant)	Other hymenoptera
P. carotovorum	ELBO_NSI_F087	FALSE	High	Master Protein	A0A195CVN5	Uncharacterized	Uncharacterized protein (Fragment) OS=Cyphomyrmex costatus OX=456900 GN=ALC62_04589 PE=4 SV=1	0	FALSE	48.509	2	8	50	1	3	3415	379.9	7.33	150.56	8	transport		transporter activity	Pf00094, Pf01347, Pf06448, Pf09172	[GO:0005319]; GO:0005215; GO:0006869; GO:0003674; GO:0071702; GO:0010876; GO:0006810; GO:0033036; GO:0051234; GO:0051179; GO:0008150		A0A195CVN5		High	1	Uncharacterized protein (Fragment)	Cyphomyrmex costatus	Ant	Other hymenoptera (ant)	Other hymenoptera
P. carotovorum	ELBO_NSI_F087	FALSE	High	Master Protein	E9I911	Uncharacterized	Uncharacterized protein (Fragment) OS=Solenopsis invicta OX=13686 GN=SINV_08799 PE=4 SV=1	0	FALSE	4.603	5	1	1	0	1	322	36.7	4.48	2.94	1			other molecular function	Pf13499, Pf13833	[GO:0005509]; GO:0046872; GO:0043169; GO:0043167; GO:0005488; GO:0003674		E9I911		High	1	Uncharacterized protein (Fragment)	Solenopsis invicta	Ant	Other hymenoptera (ant)	Other hymenoptera
P. carotovorum	ELBO_NSI_F087	FALSE	Medium	Master Protein	A0A6P3XPS0	Uncharacterized	uncharacterized protein LOC106747309 isoform X2 OS=Dinoponera quadriceps OX=609295 GN=LOC106747309 PE=4 SV=1	0.013	FALSE	0.489	16	1	1	0	1	282	30.6	6.01	2.7	1						106747309	A0A6P3XPS0	LOC106747309	Medium	1	uncharacterized protein LOC106747309 isoform X2	Dinoponera quadriceps	Ant	Other hymenoptera (ant)	Other hymenoptera
P. carotovorum	ELBO_NSI_F087	FALSE	High	Master Protein	A0A151JCB8	Uncharacterized	Uncharacterized protein OS=Trachymyrmex cornetzi OX=471704 GN=ALC57_04404 PE=4 SV=1	0.003	FALSE	1.062	2	1	4	1	1	518	60	7.83	9.4	1							A0A151JCB8		High	1	Uncharacterized protein	Trachymyrmex cornetzi	Ant	Other hymenoptera (ant)	Other hymenoptera
P. carotovorum	ELBO_NSI_F087	FALSE	High	Master Protein	A0A195F3P0	Uncharacterized	Uncharacterized protein OS=Trachymyrmex septentrionalis OX=34720 GN=ALC56_10370 PE=4 SV=1	0.003	FALSE	1.109	3	1	1	1	1	844	91.8	5.58	1.72	1						108752037	A0A195F3P0		High	1	Uncharacterized protein	Trachymyrmex septentrionalis	Ant	Other hymenoptera (ant)	Other hymenoptera
P. carotovorum	ELBO_NSI_F090	FALSE	High	Master Protein	A0A195CVN5	Uncharacterized	Uncharacterized protein (Fragment) OS=Cyphomyrmex costatus OX=456900 GN=ALC62_04589 PE=4 SV=1	0	FALSE	42.697	2	9	55	1	2	3415	379.9	7.33	156.7	9	transport		transporter activity	Pf00094, Pf01347, Pf06448, Pf09172	[GO:0005319]; GO:0005215; GO:0006869; GO:0003674; GO:0071702; GO:0010876; GO:0006810; GO:0033036; GO:0051234; GO:0051179; GO:0008150		A0A195CVN5		High	1	Uncharacterized protein (Fragment)	Cyphomyrmex costatus	Ant	Other hymenoptera (ant)	Other hymenoptera
P. carotovorum	ELBO_NSI_F090	FALSE	High	Master Protein	A0A6I9W1E2	Uncharacterized	uncharacterized protein LOC105426074 OS=Pogonomyrmex barbatus OX=144034 GN=LOC105426074 PE=4 SV=1	0.008	FALSE	0.951	1	1	1	1	1	1690	194.7	7.93	1.45	1				Pf00096, Pf12874		105426074	A0A6I9W1E2; pbar:105426074	LOC105426074	High	1	uncharacterized protein LOC105426074	Pogonomyrmex barbatus	Ant	Other hymenoptera (ant)	Other hymenoptera
P. carotovorum	ELBO_NSI_F093	FALSE	High	Master Protein	A0A195CVN5	Uncharacterized	Uncharacterized protein (Fragment) OS=Cyphomyrmex costatus OX=456900 GN=ALC62_04589 PE=4 SV=1	0	FALSE	44.038	2	8	53	1	2	3415	379.9	7.33	152.72	8	transport		transporter activity	Pf00094, Pf01347, Pf06448, Pf09172	[GO:0005319]; GO:0005215; GO:0006869; GO:0003674; GO:0071702; GO:0010876; GO:0006810; GO:0033036; GO:0051234; GO:0051179; GO:0008150		A0A195CVN5		High	1	Uncharacterized protein (Fragment)	Cyphomyrmex costatus	Ant	Other hymenoptera (ant)	Other hymenoptera
P. carotovorum	ELBO_NSI_F093	FALSE	High	Master Protein	E9I911	Uncharacterized	Uncharacterized protein (Fragment) OS=Solenopsis invicta OX=13686 GN=SINV_08799 PE=4 SV=1	0	FALSE	4.208	5	1	2	0	1	322	36.7	4.48	6.22	1			other molecular function	Pf13499, Pf13833	[GO:0005509]; GO:0046872; GO:0043169; GO:0043167; GO:0005488; GO:0003674		E9I911		High	1	Uncharacterized protein (Fragment)	Solenopsis invicta	Ant	Other hymenoptera (ant)	Other hymenoptera
P. carotovorum	ELBO_NSI_F093	FALSE	Medium	Master Protein	A0A6I9W1E2	Uncharacterized	uncharacterized protein LOC105426074 OS=Pogonomyrmex barbatus OX=144034 GN=LOC105426074 PE=4 SV=1	0.011	FALSE	0.817	1	1	2	1	1	1690	194.7	7.93	3.27	1				Pf00096, Pf12874		105426074	A0A6I9W1E2; pbar:105426074	LOC105426074	Medium	1	uncharacterized protein LOC105426074	Pogonomyrmex barbatus	Ant	Other hymenoptera (ant)	Other hymenoptera
P. carotovorum	ELBO_NSI_F093	FALSE	High	Master Protein	A0A3L8DEC3	Uncharacterized	Uncharacterized protein OS=Ooceraea biroi OX=2015173 GN=DMN91_009142 PE=4 SV=1	0.005	FALSE	1.062	0	1	1	1	1	2495	280.3	7.43	1.82	1				Pf12796, Pf13424, Pf13857			A0A3L8DEC3		High	1	Uncharacterized protein	Ooceraea biroi	Ant	Other hymenoptera (ant)	Other hymenoptera
P. carotovorum	ELBO_NSI_F093	FALSE	Medium	Master Protein	A0A026VV73	Uncharacterized	Uncharacterized protein OS=Ooceraea biroi OX=2015173 GN=X777_02389 PE=4 SV=1	0.012	FALSE	0.795	20	1	1	1	1	49	5.9	8.63	0	1							A0A026VV73		High	1	Uncharacterized protein	Ooceraea biroi	Ant	Other hymenoptera (ant)	Other hymenoptera
S. marcescens	ELBO_NSI_F096	FALSE	High	Master Protein	A0A195CVN5	Uncharacterized	Uncharacterized protein (Fragment) OS=Cyphomyrmex costatus OX=456900 GN=ALC62_04589 PE=4 SV=1	0	FALSE	54.255	2	10	58	1	4	3415	379.9	7.33	158.23	10	transport		transporter activity	Pf00094, Pf01347, Pf06448, Pf09172	[GO:0005319]; GO:0005215; GO:0006869; GO:0003674; GO:0071702; GO:0010876; GO:0006810; GO:0033036; GO:0051234; GO:0051179; GO:0008150		A0A195CVN5		High	1	Uncharacterized protein (Fragment)	Cyphomyrmex costatus	Ant	Other hymenoptera (ant)	Other hymenoptera
S. marcescens	ELBO_NSI_F096	FALSE	Medium	Master Protein	A0A026WKZ1	Uncharacterized	Uncharacterized protein (Fragment) OS=Ooceraea biroi OX=2015173 GN=X777_03948 PE=4 SV=1	0.012	FALSE	0.36	7	1	1	1	1	199	22.2	9.22	1.81	1							A0A026WKZ1		Medium	1	Uncharacterized protein (Fragment)	Ooceraea biroi	Ant	Other hymenoptera (ant)	Other hymenoptera
S. marcescens	ELBO_NSI_F096	FALSE	High	Master Protein	E9I911	Uncharacterized	Uncharacterized protein (Fragment) OS=Solenopsis invicta OX=13686 GN=SINV_08799 PE=4 SV=1	0	FALSE	6.227	5	1	1	0	1	322	36.7	4.48	3.5	1			other molecular function	Pf13499, Pf13833	[GO:0005509]; GO:0046872; GO:0043169; GO:0043167; GO:0005488; GO:0003674		E9I911		High	1	Uncharacterized protein (Fragment)	Solenopsis invicta	Ant	Other hymenoptera (ant)	Other hymenoptera
S. marcescens	ELBO_NSI_F096	FALSE	High	Master Protein	E9J650	Uncharacterized	Uncharacterized protein (Fragment) OS=Solenopsis invicta OX=13686 GN=SINV_13114 PE=3 SV=1	0	FALSE	11.01	5	1	2	1	1	342	37.7	8.57	7.54	1	cell organization and biogenesis;other biological processes		cytoskeletal activity	Pf08603	[GO:0000902]; GO:0009653; GO:0032502; GO:0048856; GO:0008150 [GO:0003779]; GO:0008092; GO:0005515; GO:0005488; GO:0003674 [GO:0007010]; GO:0006996; GO:0016043; GO:0071840; GO:0009987; GO:0008150		E9J650		High	1	Uncharacterized protein (Fragment)	Solenopsis invicta	Ant	Other hymenoptera (ant)	Other hymenoptera
S. marcescens	ELBO_NSI_F096	FALSE	High	Master Protein	A0A6I9X374	Uncharacterized	uncharacterized protein LOC105428316 isoform X1 OS=Pogonomyrmex barbatus OX=144034 GN=LOC105428316 PE=4 SV=1	0	FALSE	3.56	6	1	1	0	1	217	23.2	4.79	2.95	1						105428316	A0A6I9X374; pbar:105428316	LOC105428316	High	1	uncharacterized protein LOC105428316 isoform X1	Pogonomyrmex barbatus	Ant	Other hymenoptera (ant)	Other hymenoptera
S. marcescens	ELBO_NSI_F096	FALSE	High	Master Protein	A0A6J1RAJ4	Uncharacterized	uncharacterized protein LOC112466214 isoform X4 OS=Temnothorax curvispinosus OX=300111 GN=LOC112466214 PE=3 SV=1	0.003	FALSE	0.864	2	1	1	0	1	1527	176	7.53	2.44	1	other metabolic processes	nucleus	nucleic acid binding activity;other molecular function	Pf00145, Pf00855	[GO:0003677]; GO:0003676; GO:0097159; GO:1901363; GO:0005488; GO:0003674 [GO:0005634]; GO:0043231; GO:0043227; GO:0043229; GO:0043226; GO:0005622; GO:0110165; GO:0005575 [GO:0008168]; GO:0016741; GO:0016740; GO:0003824; GO:0003674 [GO:0032259]; GO:0008152; GO:0008150 [GO:0046872]; GO:0043169; GO:0043167; GO:0005488; GO:0003674		A0A6J1RAJ4	LOC112466214	High	1	uncharacterized protein LOC112466214 isoform X4	Temnothorax curvispinosus	Ant	Other hymenoptera (ant)	Other hymenoptera
S. marcescens	ELBO_NSI_F099	FALSE	High	Master Protein	A0A195CVN5	Uncharacterized	Uncharacterized protein (Fragment) OS=Cyphomyrmex costatus OX=456900 GN=ALC62_04589 PE=4 SV=1	0	FALSE	40.406	2	6	41	1	2	3415	379.9	7.33	103.22	6	transport		transporter activity	Pf00094, Pf01347, Pf06448, Pf09172	[GO:0005319]; GO:0005215; GO:0006869; GO:0003674; GO:0071702; GO:0010876; GO:0006810; GO:0033036; GO:0051234; GO:0051179; GO:0008150		A0A195CVN5		High	1	Uncharacterized protein (Fragment)	Cyphomyrmex costatus	Ant	Other hymenoptera (ant)	Other hymenoptera
S. marcescens	ELBO_NSI_F099	FALSE	High	Master Protein	E9J135	Uncharacterized	Uncharacterized protein (Fragment) OS=Solenopsis invicta OX=13686 GN=SINV_04080 PE=4 SV=1	0.003	FALSE	0.7	4	1	3	1	1	425	49.6	8.91	6.38	1							E9J135		High	1	Uncharacterized protein (Fragment)	Solenopsis invicta	Ant	Other hymenoptera (ant)	Other hymenoptera
S. marcescens	ELBO_NSI_F099	FALSE	High	Master Protein	E9J650	Uncharacterized	Uncharacterized protein (Fragment) OS=Solenopsis invicta OX=13686 GN=SINV_13114 PE=3 SV=1	0	FALSE	3.247	5	1	1	1	1	342	37.7	8.57	2.9	1	cell organization and biogenesis;other biological processes		cytoskeletal activity	Pf08603	[GO:0000902]; GO:0009653; GO:0032502; GO:0048856; GO:0008150 [GO:0003779]; GO:0008092; GO:0005515; GO:0005488; GO:0003674 [GO:0007010]; GO:0006996; GO:0016043; GO:0071840; GO:0009987; GO:0008150		E9J650		High	1	Uncharacterized protein (Fragment)	Solenopsis invicta	Ant	Other hymenoptera (ant)	Other hymenoptera
S. marcescens	ELBO_NSI_F099	FALSE	High	Master Protein	A0A6J1RCX4	Uncharacterized	uncharacterized protein LOC112467652 isoform X5 OS=Temnothorax curvispinosus OX=300111 GN=LOC112467652 PE=4 SV=1	0.007	FALSE	0.498	6	1	1	0	1	785	88.6	9.23	0	1							A0A6J1RCX4	LOC112467652	Medium	1	uncharacterized protein LOC112467652 isoform X5	Temnothorax curvispinosus	Ant	Other hymenoptera (ant)	Other hymenoptera
S. marcescens	ELBO_NSI_F099	FALSE	High	Master Protein	A0A158N943	Uncharacterized	Uncharacterized protein OS=Atta cephalotes OX=12957 GN=105617082 PE=4 SV=1	0	FALSE	2.503	2	1	1	0	1	638	72	5.96	2.68	1	cell organization and biogenesis		cytoskeletal activity;other molecular function	Pf00307, Pf13499	[GO:0005509]; GO:0046872; GO:0043169; GO:0043167; GO:0005488; GO:0003674 [GO:0051015]; GO:0003779; GO:0044877; GO:0008092; GO:0005488; GO:0005515; GO:0003674 [GO:0051017]; GO:0022607; GO:0061572; GO:0016043; GO:0044085; GO:0007015; GO:0071840; GO:0097435; GO:0030036; GO:0009987; GO:0007010; GO:0030029; GO:0008150; GO:0006996		A0A158N943; acep:105617082	105617082	High	1	Uncharacterized protein	Atta cephalotes	Ant	Other Hymenoptera (ant)	Other hymenoptera
S. marcescens	ELBO_NSI_F099	FALSE	High	Master Protein	A0A158NGW9	Uncharacterized	Uncharacterized protein OS=Atta cephalotes OX=12957 GN=105619868 PE=4 SV=1	0.004	FALSE	0.646	2	1	1	1	1	671	78.1	4.07	1.52	1	protein metabolism;other metabolic processes	other membranes	other molecular function		[GO:0016021]; GO:0031224; GO:0110165; GO:0016020; GO:0005575 [GO:0042264]; GO:0018126; GO:0018197; GO:0006464; GO:0018193; GO:0036211; GO:0044267; GO:0019538; GO:0043412; GO:0044260; GO:0043170; GO:0044238; GO:1901564; GO:0044237; GO:0071704; GO:0008152; GO:0006807; GO:0009987; GO:0008150 [GO:0062101]; GO:0016706; GO:0140096; GO:0016705; GO:0051213; GO:0003824; GO:0016491; GO:0003674		A0A158NGW9; acep:105619868	105619868	High	1	Uncharacterized protein	Atta cephalotes	Ant	Other Hymenoptera (ant)	Other hymenoptera
S. marcescens	ELBO_NSI_F099	FALSE	High	Master Protein	A0A026WUW2	Uncharacterized	Uncharacterized protein OS=Ooceraea biroi OX=2015173 GN=DMN91_010923 PE=4 SV=1	0	FALSE	3.228	6	1	1	0	1	415	44.7	7.14	2.57	1							A0A026WUW2		High	1	Uncharacterized protein	Ooceraea biroi	Ant	Other hymenoptera (ant)	Other hymenoptera
S. marcescens	ELBO_NSI_F102	FALSE	High	Master Protein	A0A195CVN5	Uncharacterized	Uncharacterized protein (Fragment) OS=Cyphomyrmex costatus OX=456900 GN=ALC62_04589 PE=4 SV=1	0	FALSE	40.137	2	7	39	1	1	3415	379.9	7.33	110.03	7	transport		transporter activity	Pf00094, Pf01347, Pf06448, Pf09172	[GO:0005319]; GO:0005215; GO:0006869; GO:0003674; GO:0071702; GO:0010876; GO:0006810; GO:0033036; GO:0051234; GO:0051179; GO:0008150		A0A195CVN5		High	1	Uncharacterized protein (Fragment)	Cyphomyrmex costatus	Ant	Other hymenoptera (ant)	Other hymenoptera
S. marcescens	ELBO_NSI_F102	FALSE	High	Master Protein	E9J650	Uncharacterized	Uncharacterized protein (Fragment) OS=Solenopsis invicta OX=13686 GN=SINV_13114 PE=3 SV=1	0	FALSE	4.913	5	1	1	1	1	342	37.7	8.57	3.37	1	cell organization and biogenesis;other biological processes		cytoskeletal activity	Pf08603	[GO:0000902]; GO:0009653; GO:0032502; GO:0048856; GO:0008150 [GO:0003779]; GO:0008092; GO:0005515; GO:0005488; GO:0003674 [GO:0007010]; GO:0006996; GO:0016043; GO:0071840; GO:0009987; GO:0008150		E9J650		High	1	Uncharacterized protein (Fragment)	Solenopsis invicta	Ant	Other hymenoptera (ant)	Other hymenoptera
S. marcescens	ELBO_NSI_F102	FALSE	High	Master Protein	E9J3Q2	Uncharacterized	Uncharacterized protein (Fragment) OS=Solenopsis invicta OX=13686 GN=SINV_15088 PE=3 SV=1	0	FALSE	81.245	18	10	38	0	1	534	58.1	5.34	129.86	10			other molecular function	Pf00012	[GO:0005524]; GO:0032559; GO:0035639; GO:0030554; GO:0032555; GO:0043168; GO:1901265; GO:0017076; GO:0032553; GO:0043167; GO:0097159; GO:1901363; GO:0000166; GO:0097367; GO:0005488; GO:0036094; GO:0003674 [GO:0016887]; GO:0017111; GO:0140657; GO:0016462; GO:0003674; GO:0016818; GO:0016817; GO:0016787; GO:0003824		E9J3Q2		High	1	Uncharacterized protein (Fragment)	Solenopsis invicta	Ant	Other hymenoptera (ant)	Other hymenoptera
S. marcescens	ELBO_NSI_F102	FALSE	High	Master Protein	A0A158N943	Uncharacterized	Uncharacterized protein OS=Atta cephalotes OX=12957 GN=105617082 PE=4 SV=1	0	FALSE	2.866	2	1	1	0	1	638	72	5.96	3.06	1	cell organization and biogenesis		cytoskeletal activity;other molecular function	Pf00307, Pf13499	[GO:0005509]; GO:0046872; GO:0043169; GO:0043167; GO:0005488; GO:0003674 [GO:0051015]; GO:0003779; GO:0044877; GO:0008092; GO:0005488; GO:0005515; GO:0003674 [GO:0051017]; GO:0022607; GO:0061572; GO:0016043; GO:0044085; GO:0007015; GO:0071840; GO:0097435; GO:0030036; GO:0009987; GO:0007010; GO:0030029; GO:0008150; GO:0006996		A0A158N943; acep:105617082	105617082	High	1	Uncharacterized protein	Atta cephalotes	Ant	Other Hymenoptera (ant)	Other hymenoptera
S. marcescens	ELBO_NSI_F102	FALSE	High	Master Protein	A0A026WUW2	Uncharacterized	Uncharacterized protein OS=Ooceraea biroi OX=2015173 GN=DMN91_010923 PE=4 SV=1	0	FALSE	4.296	6	1	1	0	1	415	44.7	7.14	3.07	1							A0A026WUW2		High	1	Uncharacterized protein	Ooceraea biroi	Ant	Other hymenoptera (ant)	Other hymenoptera
S. marcescens	ELBO_NSI_F102	FALSE	High	Master Protein	A0A195F3P0	Uncharacterized	Uncharacterized protein OS=Trachymyrmex septentrionalis OX=34720 GN=ALC56_10370 PE=4 SV=1	0.001	FALSE	1.407	3	1	1	1	1	844	91.8	5.58	1.72	1						108752037	A0A195F3P0		High	1	Uncharacterized protein	Trachymyrmex septentrionalis	Ant	Other hymenoptera (ant)	Other hymenoptera
M. luteus	ELBO_NSI_F105	FALSE	High	Master Protein	A0A195CVN5	Uncharacterized	Uncharacterized protein (Fragment) OS=Cyphomyrmex costatus OX=456900 GN=ALC62_04589 PE=4 SV=1	0	FALSE	51.718	2	10	66	1	1	3415	379.9	7.33	166.49	10	transport		transporter activity	Pf00094, Pf01347, Pf06448, Pf09172	[GO:0005319]; GO:0005215; GO:0006869; GO:0003674; GO:0071702; GO:0010876; GO:0006810; GO:0033036; GO:0051234; GO:0051179; GO:0008150		A0A195CVN5		High	1	Uncharacterized protein (Fragment)	Cyphomyrmex costatus	Ant	Other hymenoptera (ant)	Other hymenoptera
M. luteus	ELBO_NSI_F105	FALSE	Medium	Master Protein	F4W9E3	Uncharacterized	Uncharacterized protein OS=Acromyrmex echinatior OX=103372 GN=G5I_02094 PE=4 SV=1	0.034	FALSE	0.5	12	1	1	1	1	149	15.8	6.52	2.69	1							F4W9E3		High	1	Uncharacterized protein	Acromyrmex echinatior	Ant	Other Hymenoptera (ant)	Other hymenoptera
M. luteus	ELBO_NSI_F105	FALSE	High	Master Protein	A0A158NRU9	Uncharacterized	Uncharacterized protein OS=Atta cephalotes OX=12957 GN=105623473 PE=4 SV=1	0	FALSE	3.425	2	1	4	0	1	485	54.7	5.24	10.37	1			other molecular function	Pf06585, Pf16984	[GO:0008289]; GO:0005488; GO:0003674		A0A158NRU9; acep:105623473	105623473	High	1	Uncharacterized protein	Atta cephalotes	Ant	Other Hymenoptera (ant)	Other hymenoptera
M. luteus	ELBO_NSI_F105	FALSE	High	Master Protein	A0A4S2KSG0	Uncharacterized	Uncharacterized protein OS=Temnothorax longispinosus OX=300112 GN=DBV15_00558 PE=4 SV=1	0	FALSE	38.211	3	9	62	0	1	3437	381.5	7.24	154.71	9	transport		transporter activity	Pf00094, Pf01347, Pf06448, Pf09172	[GO:0005319]; GO:0005215; GO:0006869; GO:0003674; GO:0071702; GO:0010876; GO:0006810; GO:0033036; GO:0051234; GO:0051179; GO:0008150		A0A4S2KSG0		High	1	Uncharacterized protein	Temnothorax longispinosus	Ant	Other hymenoptera (ant)	Other hymenoptera
M. luteus	ELBO_NSI_F105	FALSE	High	Master Protein	A0A195DF51	Uncharacterized	Uncharacterized protein OS=Trachymyrmex cornetzi OX=471704 GN=ALC57_16313 PE=4 SV=1	0	FALSE	67.706	4	13	80	1	1	3459	385.1	7.25	204.52	13	transport		transporter activity	Pf00094, Pf01347, Pf06448, Pf09172	[GO:0005319]; GO:0005215; GO:0006869; GO:0003674; GO:0071702; GO:0010876; GO:0006810; GO:0033036; GO:0051234; GO:0051179; GO:0008150		A0A195DF51		High	1	Uncharacterized protein	Trachymyrmex cornetzi	Ant	Other hymenoptera (ant)	Other hymenoptera
Control	ELBO_NSI_F069	FALSE	High	Master Protein	A0A6V7HGS3	Uncharacterized	Uncharacterized protein (Fragment) OS=Heterotrigona itama OX=395501 GN=MHI_LOCUS889350 PE=4 SV=1	0	FALSE	15.504	19	3	6	0	3	203	22.5	5.41	21.45	3	protein metabolism;other metabolic processes	nucleus;other cell component	other molecular function	Pf00227	[GO:0004298]; GO:0004175; GO:0070003; GO:0008233; GO:0016787; GO:0140096; GO:0003824; GO:0003674 [GO:0005634]; GO:0043231; GO:0043227; GO:0043229; GO:0043226; GO:0005622; GO:0110165; GO:0005575 [GO:0005839]; GO:0032991; GO:0000502; GO:0005622; GO:0005575; GO:0140535; GO:1905369; GO:0110165; GO:1905368; GO:1902494 [GO:0051603]; GO:0006508; GO:0044257; GO:0019538; GO:0030163; GO:0044265; GO:0044267…		A0A6V7HGS3		High	1	Uncharacterized protein (Fragment)	Heterotrigona itama	Stingless Bees	Other hymenoptera (stingless bee)	Other hymenoptera
Control	ELBO_NSI_F069	FALSE	Medium	Master Protein	A0A833R472	Uncharacterized	Uncharacterized protein OS=Frieseomelitta varia OX=561572 GN=E2986_02862 PE=4 SV=1	0.02	FALSE	0.692	3	1	1	0	1	1125	127.1	5.08	0	1							A0A833R472		High	1	Uncharacterized protein	Frieseomelitta varia	Stingless Bees	Other hymenoptera (stingless bee)	Other hymenoptera
Control	ELBO_NSI_F069	FALSE	High	Master Protein	A0A833VVS3	Uncharacterized	Uncharacterized protein OS=Frieseomelitta varia OX=561572 GN=E2986_08939 PE=3 SV=1	0	FALSE	9.897	6	2	2	0	2	554	60.8	6.37	5.94	2							A0A833VVS3		High	1	Uncharacterized protein	Frieseomelitta varia	Stingless Bees	Other hymenoptera (stingless bee)	Other hymenoptera
Control	ELBO_NSI_F069	FALSE	High	Master Protein	A0A833RFX8	Uncharacterized	Uncharacterized protein OS=Frieseomelitta varia OX=561572 GN=E2986_11380 PE=4 SV=1	0	FALSE	114.908	4	18	428	3	3	3270	363.1	8.54	1330.71	18							A0A833RFX8		High	1	Uncharacterized protein	Frieseomelitta varia	Stingless Bees	Other hymenoptera (stingless bee)	Other hymenoptera
Control	ELBO_NSI_F069	FALSE	High	Master Protein	A0A833W950	Uncharacterized	Uncharacterized protein OS=Frieseomelitta varia OX=561572 GN=E2986_12613 PE=4 SV=1	0	FALSE	4.393	6	1	1	0	1	270	31.4	7.75	2.96	1							A0A833W950		High	1	Uncharacterized protein	Frieseomelitta varia	Stingless Bees	Other hymenoptera (stingless bee)	Other hymenoptera
Control	ELBO_NSI_F069	FALSE	High	Master Protein	A0A833W8H3	Uncharacterized	Uncharacterized protein OS=Frieseomelitta varia OX=561572 GN=E2986_12906 PE=3 SV=1	0	FALSE	37.977	21	8	9	0	8	918	103.4	4.88	30.21	8							A0A833W8H3		High	1	Uncharacterized protein	Frieseomelitta varia	Stingless Bees	Other hymenoptera (stingless bee)	Other hymenoptera
Control	ELBO_NSI_F069	FALSE	Medium	Master Protein	A0A6V7GWT9	Uncharacterized	Uncharacterized protein OS=Heterotrigona itama OX=395501 GN=MHI_LOCUS184719 PE=4 SV=1	0.03	FALSE	0.409	5	1	1	1	1	392	44.2	4.96	0	1							A0A6V7GWT9		Medium	1	Uncharacterized protein	Heterotrigona itama	Stingless Bees	Other hymenoptera (stingless bee)	Other hymenoptera
Control	ELBO_NSI_F072	FALSE	High	Master Protein	A0A833RFX8	Uncharacterized	Uncharacterized protein OS=Frieseomelitta varia OX=561572 GN=E2986_11380 PE=4 SV=1	0	FALSE	63.638	3	12	261	2	2	3270	363.1	8.54	773.64	12							A0A833RFX8		High	1	Uncharacterized protein	Frieseomelitta varia	Stingless Bees	Other hymenoptera (stingless bee)	Other hymenoptera
Control	ELBO_NSI_F075	FALSE	High	Master Protein	A0A833RFX8	Uncharacterized	Uncharacterized protein OS=Frieseomelitta varia OX=561572 GN=E2986_11380 PE=4 SV=1	0	FALSE	99.071	3	15	310	2	2	3270	363.1	8.54	903.53	15							A0A833RFX8		High	1	Uncharacterized protein	Frieseomelitta varia	Stingless Bees	Other hymenoptera (stingless bee)	Other hymenoptera
M. luteus	ELBO_NSI_F081	FALSE	High	Master Protein	A0A6V7HGS3	Uncharacterized	Uncharacterized protein (Fragment) OS=Heterotrigona itama OX=395501 GN=MHI_LOCUS889350 PE=4 SV=1	0	FALSE	9.402	19	2	2	0	2	203	22.5	5.41	6.44	2	protein metabolism;other metabolic processes	nucleus;other cell component	other molecular function	Pf00227	[GO:0004298]; GO:0004175; GO:0070003; GO:0008233; GO:0016787; GO:0140096; GO:0003824; GO:0003674 [GO:0005634]; GO:0043231; GO:0043227; GO:0043229; GO:0043226; GO:0005622; GO:0110165; GO:0005575 [GO:0005839]; GO:0032991; GO:0000502; GO:0005622; GO:0005575; GO:0140535; GO:1905369; GO:0110165; GO:1905368; GO:1902494 [GO:0051603]; GO:0006508; GO:0044257; GO:0019538; GO:0030163; GO:0044265; GO:0044267…		A0A6V7HGS3		High	1	Uncharacterized protein (Fragment)	Heterotrigona itama	Stingless Bees	Other hymenoptera (stingless bee)	Other hymenoptera
M. luteus	ELBO_NSI_F081	FALSE	High	Master Protein	A0A833WFH4	Uncharacterized	Uncharacterized protein OS=Frieseomelitta varia OX=561572 GN=E2986_00671 PE=3 SV=1	0	FALSE	15.644	11	2	2	0	2	284	32.1	4.78	7.56	2							A0A833WFH4		High	1	Uncharacterized protein	Frieseomelitta varia	Stingless Bees	Other hymenoptera (stingless bee)	Other hymenoptera
M. luteus	ELBO_NSI_F081	FALSE	High	Master Protein	A0A833W9F1	Uncharacterized	Uncharacterized protein OS=Frieseomelitta varia OX=561572 GN=E2986_03196 PE=3 SV=1	0	FALSE	19.414	14	2	4	0	2	296	33.5	6.07	15.19	2							A0A833W9F1		High	1	Uncharacterized protein	Frieseomelitta varia	Stingless Bees	Other hymenoptera (stingless bee)	Other hymenoptera
M. luteus	ELBO_NSI_F081	FALSE	High	Master Protein	A0A833W973	Uncharacterized	Uncharacterized protein OS=Frieseomelitta varia OX=561572 GN=E2986_06160 PE=3 SV=1	0	FALSE	3.147	4	1	4	1	1	295	34.1	10.62	4.52	1							A0A833W973		High	1	Uncharacterized protein	Frieseomelitta varia	Stingless Bees	Other hymenoptera (stingless bee)	Other hymenoptera
M. luteus	ELBO_NSI_F081	FALSE	High	Master Protein	A0A833RRC8	Uncharacterized	Uncharacterized protein OS=Frieseomelitta varia OX=561572 GN=E2986_09084 PE=3 SV=1	0	FALSE	4.359	4	1	1	0	1	561	61.8	7.28	4.44	1							A0A833RRC8		High	1	Uncharacterized protein	Frieseomelitta varia	Stingless Bees	Other hymenoptera (stingless bee)	Other hymenoptera
M. luteus	ELBO_NSI_F081	FALSE	High	Master Protein	A0A833RFX8	Uncharacterized	Uncharacterized protein OS=Frieseomelitta varia OX=561572 GN=E2986_11380 PE=4 SV=1	0	FALSE	114.72	4	15	313	2	2	3270	363.1	8.54	896.76	15							A0A833RFX8		High	1	Uncharacterized protein	Frieseomelitta varia	Stingless Bees	Other hymenoptera (stingless bee)	Other hymenoptera
M. luteus	ELBO_NSI_F081	FALSE	Medium	Master Protein	A0A833RGV6	Uncharacterized	Uncharacterized protein OS=Frieseomelitta varia OX=561572 GN=E2986_12474 PE=4 SV=1	0.016	FALSE	0.71	8	1	1	1	1	111	12.2	8.76	2.09	1							A0A833RGV6		High	1	Uncharacterized protein	Frieseomelitta varia	Stingless Bees	Other hymenoptera (stingless bee)	Other hymenoptera
M. luteus	ELBO_NSI_F084	FALSE	Medium	Master Protein	A0A6V7HB00	Uncharacterized	Uncharacterized protein (Fragment) OS=Heterotrigona itama OX=395501 GN=MHI_LOCUS538455 PE=4 SV=1	0.014	FALSE	0.766	2	1	1	1	1	516	58.9	7.14	1.63	1		other membranes		Pf13855	[GO:0016021]; GO:0031224; GO:0110165; GO:0016020; GO:0005575		A0A6V7HB00		High	1	Uncharacterized protein (Fragment)	Heterotrigona itama	Stingless Bees	Other hymenoptera (stingless bee)	Other hymenoptera
M. luteus	ELBO_NSI_F084	FALSE	High	Master Protein	A0A833W5L7	Uncharacterized	Uncharacterized protein OS=Frieseomelitta varia OX=561572 GN=E2986_02817 PE=4 SV=1	0	FALSE	6.495	2	1	2	0	1	990	108.8	6.67	5.74	1							A0A833W5L7		High	1	Uncharacterized protein	Frieseomelitta varia	Stingless Bees	Other hymenoptera (stingless bee)	Other hymenoptera
M. luteus	ELBO_NSI_F084	FALSE	High	Master Protein	A0A833W973	Uncharacterized	Uncharacterized protein OS=Frieseomelitta varia OX=561572 GN=E2986_06160 PE=3 SV=1	0	FALSE	2.468	4	1	7	1	1	295	34.1	10.62	9.27	1							A0A833W973		High	1	Uncharacterized protein	Frieseomelitta varia	Stingless Bees	Other hymenoptera (stingless bee)	Other hymenoptera
M. luteus	ELBO_NSI_F084	FALSE	High	Master Protein	A0A833RSA9	Uncharacterized	Uncharacterized protein OS=Frieseomelitta varia OX=561572 GN=E2986_07927 PE=4 SV=1	0	FALSE	4.273	13	2	5	1	1	274	30.6	7.3	13.54	2							A0A833RSA9		High	1	Uncharacterized protein	Frieseomelitta varia	Stingless Bees	Other hymenoptera (stingless bee)	Other hymenoptera
M. luteus	ELBO_NSI_F084	FALSE	High	Master Protein	A0A833RFX8	Uncharacterized	Uncharacterized protein OS=Frieseomelitta varia OX=561572 GN=E2986_11380 PE=4 SV=1	0	FALSE	82.492	4	16	207	3	3	3270	363.1	8.54	559.26	16							A0A833RFX8		High	1	Uncharacterized protein	Frieseomelitta varia	Stingless Bees	Other hymenoptera (stingless bee)	Other hymenoptera
M. luteus	ELBO_NSI_F084	FALSE	High	Master Protein	A0A833RGV6	Uncharacterized	Uncharacterized protein OS=Frieseomelitta varia OX=561572 GN=E2986_12474 PE=4 SV=1	0.002	FALSE	1.491	8	1	1	1	1	111	12.2	8.76	2.39	1							A0A833RGV6		High	1	Uncharacterized protein	Frieseomelitta varia	Stingless Bees	Other hymenoptera (stingless bee)	Other hymenoptera
M. luteus	ELBO_NSI_F084	FALSE	High	Master Protein	A0A833W8H3	Uncharacterized	Uncharacterized protein OS=Frieseomelitta varia OX=561572 GN=E2986_12906 PE=3 SV=1	0	FALSE	30.747	14	6	9	0	6	918	103.4	4.88	33.46	6							A0A833W8H3		High	1	Uncharacterized protein	Frieseomelitta varia	Stingless Bees	Other hymenoptera (stingless bee)	Other hymenoptera
M. luteus	ELBO_NSI_F084	FALSE	High	Master Protein	A0A6V7HKF7	Uncharacterized	Uncharacterized protein OS=Heterotrigona itama OX=395501 GN=MHI_LOCUS937270 PE=4 SV=1	0	FALSE	21.436	27	4	17	1	1	143	16.5	8.88	53.65	4				Pf03392			A0A6V7HKF7		High	1	Uncharacterized protein	Heterotrigona itama	Stingless Bees	Other hymenoptera (stingless bee)	Other hymenoptera
P. carotovorum	ELBO_NSI_F087	FALSE	High	Master Protein	A0A6V7HGS3	Uncharacterized	Uncharacterized protein (Fragment) OS=Heterotrigona itama OX=395501 GN=MHI_LOCUS889350 PE=4 SV=1	0	FALSE	11.063	19	2	3	0	2	203	22.5	5.41	13.07	2	protein metabolism;other metabolic processes	nucleus;other cell component	other molecular function	Pf00227	[GO:0004298]; GO:0004175; GO:0070003; GO:0008233; GO:0016787; GO:0140096; GO:0003824; GO:0003674 [GO:0005634]; GO:0043231; GO:0043227; GO:0043229; GO:0043226; GO:0005622; GO:0110165; GO:0005575 [GO:0005839]; GO:0032991; GO:0000502; GO:0005622; GO:0005575; GO:0140535; GO:1905369; GO:0110165; GO:1905368; GO:1902494 [GO:0051603]; GO:0006508; GO:0044257; GO:0019538; GO:0030163; GO:0044265; GO:0044267…		A0A6V7HGS3		High	1	Uncharacterized protein (Fragment)	Heterotrigona itama	Stingless Bees	Other hymenoptera (stingless bee)	Other hymenoptera
P. carotovorum	ELBO_NSI_F087	FALSE	Medium	Master Protein	A0A833RQB3	Uncharacterized	Uncharacterized protein OS=Frieseomelitta varia OX=561572 GN=E2986_01067 PE=3 SV=1	0.011	FALSE	0.575	0	1	1	0	1	1667	188.8	6.19	2.02	1							A0A833RQB3		High	1	Uncharacterized protein	Frieseomelitta varia	Stingless Bees	Other hymenoptera (stingless bee)	Other hymenoptera
P. carotovorum	ELBO_NSI_F087	FALSE	High	Master Protein	A0A833VYY5	Uncharacterized	Uncharacterized protein OS=Frieseomelitta varia OX=561572 GN=E2986_01111 PE=3 SV=1	0	FALSE	6.502	7	1	1	0	1	269	29.2	8.5	3.75	1							A0A833VYY5		High	1	Uncharacterized protein	Frieseomelitta varia	Stingless Bees	Other hymenoptera (stingless bee)	Other hymenoptera
P. carotovorum	ELBO_NSI_F087	FALSE	High	Master Protein	A0A833RFX8	Uncharacterized	Uncharacterized protein OS=Frieseomelitta varia OX=561572 GN=E2986_11380 PE=4 SV=1	0	FALSE	75.844	4	14	213	2	2	3270	363.1	8.54	637.51	14							A0A833RFX8		High	1	Uncharacterized protein	Frieseomelitta varia	Stingless Bees	Other hymenoptera (stingless bee)	Other hymenoptera
P. carotovorum	ELBO_NSI_F087	FALSE	High	Master Protein	A0A833RNQ8	Uncharacterized	Uncharacterized protein OS=Frieseomelitta varia OX=561572 GN=E2986_12212 PE=3 SV=1	0	FALSE	4.151	5	1	1	0	1	335	36.5	8.51	2.56	1							A0A833RNQ8		High	1	Uncharacterized protein	Frieseomelitta varia	Stingless Bees	Other hymenoptera (stingless bee)	Other hymenoptera
P. carotovorum	ELBO_NSI_F087	FALSE	High	Master Protein	A0A833RGV6	Uncharacterized	Uncharacterized protein OS=Frieseomelitta varia OX=561572 GN=E2986_12474 PE=4 SV=1	0	FALSE	2.737	8	1	3	1	1	111	12.2	8.76	7.06	1							A0A833RGV6		High	1	Uncharacterized protein	Frieseomelitta varia	Stingless Bees	Other hymenoptera (stingless bee)	Other hymenoptera
P. carotovorum	ELBO_NSI_F087	FALSE	High	Master Protein	A0A833W950	Uncharacterized	Uncharacterized protein OS=Frieseomelitta varia OX=561572 GN=E2986_12613 PE=4 SV=1	0	FALSE	4.402	6	1	1	0	1	270	31.4	7.75	3.56	1							A0A833W950		High	1	Uncharacterized protein	Frieseomelitta varia	Stingless Bees	Other hymenoptera (stingless bee)	Other hymenoptera
P. carotovorum	ELBO_NSI_F090	FALSE	Medium	Master Protein	A0A833RQB3	Uncharacterized	Uncharacterized protein OS=Frieseomelitta varia OX=561572 GN=E2986_01067 PE=3 SV=1	0.011	FALSE	0.9	0	1	1	0	1	1667	188.8	6.19	1.93	1							A0A833RQB3		High	1	Uncharacterized protein	Frieseomelitta varia	Stingless Bees	Other hymenoptera (stingless bee)	Other hymenoptera
P. carotovorum	ELBO_NSI_F090	FALSE	High	Master Protein	A0A833RFX8	Uncharacterized	Uncharacterized protein OS=Frieseomelitta varia OX=561572 GN=E2986_11380 PE=4 SV=1	0	FALSE	83.326	4	16	321	2	2	3270	363.1	8.54	953.59	16							A0A833RFX8		High	1	Uncharacterized protein	Frieseomelitta varia	Stingless Bees	Other hymenoptera (stingless bee)	Other hymenoptera
P. carotovorum	ELBO_NSI_F090	FALSE	Medium	Master Protein	A0A833VS34	Uncharacterized	Uncharacterized protein OS=Frieseomelitta varia OX=561572 GN=E2986_11454 PE=4 SV=1	0.022	FALSE	0.619	1	1	1	1	1	1244	144.5	5.31	0	1							A0A833VS34		High	1	Uncharacterized protein	Frieseomelitta varia	Stingless Bees	Other hymenoptera (stingless bee)	Other hymenoptera
P. carotovorum	ELBO_NSI_F090	FALSE	Medium	Master Protein	A0A833RGV6	Uncharacterized	Uncharacterized protein OS=Frieseomelitta varia OX=561572 GN=E2986_12474 PE=4 SV=1	0.015	FALSE	0.743	8	1	1	1	1	111	12.2	8.76	2.36	1							A0A833RGV6		High	1	Uncharacterized protein	Frieseomelitta varia	Stingless Bees	Other hymenoptera (stingless bee)	Other hymenoptera
P. carotovorum	ELBO_NSI_F093	FALSE	High	Master Protein	A0A833RFX8	Uncharacterized	Uncharacterized protein OS=Frieseomelitta varia OX=561572 GN=E2986_11380 PE=4 SV=1	0	FALSE	67.17	4	13	218	3	3	3270	363.1	8.54	651.58	13							A0A833RFX8		High	1	Uncharacterized protein	Frieseomelitta varia	Stingless Bees	Other hymenoptera (stingless bee)	Other hymenoptera
P. carotovorum	ELBO_NSI_F093	FALSE	High	Master Protein	A0A833RGV6	Uncharacterized	Uncharacterized protein OS=Frieseomelitta varia OX=561572 GN=E2986_12474 PE=4 SV=1	0	FALSE	2.752	8	1	2	1	1	111	12.2	8.76	4.83	1							A0A833RGV6		High	1	Uncharacterized protein	Frieseomelitta varia	Stingless Bees	Other hymenoptera (stingless bee)	Other hymenoptera
S. marcescens	ELBO_NSI_F096	FALSE	High	Master Protein	A0A6V7H6G0	Uncharacterized	Uncharacterized protein (Fragment) OS=Heterotrigona itama OX=395501 GN=MHI_LOCUS577537 PE=4 SV=1	0.001	FALSE	1.544	3	1	1	0	1	491	55.8	7.39	0	1	stress response;other biological processes		other molecular function	Pf03098	[GO:0004601]; GO:0016209; GO:0016684; GO:0003674; GO:0098869; GO:0016491; GO:1990748; GO:0003824; GO:0009987; GO:0098754; GO:0097237; GO:0008150; GO:0009636; GO:0070887; GO:0042221; GO:0051716; GO:0050896 [GO:0006979]; GO:0006950; GO:0050896; GO:0008150 [GO:0020037]; GO:0046906; GO:0097159; GO:1901363; GO:0005488; GO:0003674 [GO:0048477]; GO:0007281; GO:0007292; GO:0003006; GO:0022412; GO:0048468…		A0A6V7H6G0		High	1	Uncharacterized protein (Fragment)	Heterotrigona itama	Stingless Bees	Other hymenoptera (stingless bee)	Other hymenoptera
S. marcescens	ELBO_NSI_F096	FALSE	High	Master Protein	A0A6V7HGS3	Uncharacterized	Uncharacterized protein (Fragment) OS=Heterotrigona itama OX=395501 GN=MHI_LOCUS889350 PE=4 SV=1	0	FALSE	11.481	19	2	2	0	2	203	22.5	5.41	7.96	2	protein metabolism;other metabolic processes	nucleus;other cell component	other molecular function	Pf00227	[GO:0004298]; GO:0004175; GO:0070003; GO:0008233; GO:0016787; GO:0140096; GO:0003824; GO:0003674 [GO:0005634]; GO:0043231; GO:0043227; GO:0043229; GO:0043226; GO:0005622; GO:0110165; GO:0005575 [GO:0005839]; GO:0032991; GO:0000502; GO:0005622; GO:0005575; GO:0140535; GO:1905369; GO:0110165; GO:1905368; GO:1902494 [GO:0051603]; GO:0006508; GO:0044257; GO:0019538; GO:0030163; GO:0044265; GO:0044267…		A0A6V7HGS3		High	1	Uncharacterized protein (Fragment)	Heterotrigona itama	Stingless Bees	Other hymenoptera (stingless bee)	Other hymenoptera
S. marcescens	ELBO_NSI_F096	FALSE	High	Master Protein	A0A833W9F1	Uncharacterized	Uncharacterized protein OS=Frieseomelitta varia OX=561572 GN=E2986_03196 PE=3 SV=1	0	FALSE	6.818	5	1	1	0	1	296	33.5	6.07	3.86	1							A0A833W9F1		High	1	Uncharacterized protein	Frieseomelitta varia	Stingless Bees	Other hymenoptera (stingless bee)	Other hymenoptera
S. marcescens	ELBO_NSI_F096	FALSE	High	Master Protein	A0A833W973	Uncharacterized	Uncharacterized protein OS=Frieseomelitta varia OX=561572 GN=E2986_06160 PE=3 SV=1	0	FALSE	3.46	4	1	5	1	1	295	34.1	10.62	9.11	1							A0A833W973		High	1	Uncharacterized protein	Frieseomelitta varia	Stingless Bees	Other hymenoptera (stingless bee)	Other hymenoptera
S. marcescens	ELBO_NSI_F096	FALSE	High	Master Protein	A0A833RFX8	Uncharacterized	Uncharacterized protein OS=Frieseomelitta varia OX=561572 GN=E2986_11380 PE=4 SV=1	0	FALSE	100.722	4	16	197	1	1	3270	363.1	8.54	569.37	16							A0A833RFX8		High	1	Uncharacterized protein	Frieseomelitta varia	Stingless Bees	Other hymenoptera (stingless bee)	Other hymenoptera
S. marcescens	ELBO_NSI_F096	FALSE	High	Master Protein	A0A833RGV6	Uncharacterized	Uncharacterized protein OS=Frieseomelitta varia OX=561572 GN=E2986_12474 PE=4 SV=1	0	FALSE	3.733	8	1	4	1	1	111	12.2	8.76	8.86	1							A0A833RGV6		High	1	Uncharacterized protein	Frieseomelitta varia	Stingless Bees	Other hymenoptera (stingless bee)	Other hymenoptera
S. marcescens	ELBO_NSI_F096	FALSE	High	Master Protein	A0A833W8B5	Uncharacterized	Uncharacterized protein OS=Frieseomelitta varia OX=561572 GN=E2986_14117 PE=4 SV=1	0	FALSE	31.196	3	4	17	0	1	1720	186.1	5.12	27.68	4							A0A833W8B5		High	1	Uncharacterized protein	Frieseomelitta varia	Stingless Bees	Other hymenoptera (stingless bee)	Other hymenoptera
S. marcescens	ELBO_NSI_F096	FALSE	High	Master Protein	A0A6V7GV81	Uncharacterized	Uncharacterized protein OS=Heterotrigona itama OX=395501 GN=MHI_LOCUS91513 PE=3 SV=1	0	FALSE	3.233	1	1	1	0	1	2418	278.2	5.26	0	1	cell organization and biogenesis	cytoskeleton;other cell component	cytoskeletal activity;other molecular function	Pf00018, Pf00435, Pf08726, Pf13499	[GO:0003779]; GO:0008092; GO:0005515; GO:0005488; GO:0003674 [GO:0005509]; GO:0046872; GO:0043169; GO:0043167; GO:0005488; GO:0003674 [GO:0005516]; GO:0005515; GO:0005488; GO:0003674 [GO:0005737]; GO:0110165; GO:0005622; GO:0005575 [GO:0005856]; GO:0043232; GO:0043228; GO:0043229; GO:0043226; GO:0005622; GO:0110165; GO:0005575 [GO:0051693]; GO:0030835; GO:0030837; GO:0030834; GO:0051494; GO:19018…		A0A6V7GV81		High	1	Uncharacterized protein	Heterotrigona itama	Stingless Bees	Other hymenoptera (stingless bee)	Other hymenoptera
S. marcescens	ELBO_NSI_F099	FALSE	High	Master Protein	A0A6V7HG84	Uncharacterized	Uncharacterized protein (Fragment) OS=Heterotrigona itama OX=395501 GN=MHI_LOCUS848305 PE=4 SV=1	0	FALSE	28.427	13	2	11	0	2	135	14.7	9.48	39.7	2							A0A6V7HG84		High	1	Uncharacterized protein (Fragment)	Heterotrigona itama	Stingless Bees	Other hymenoptera (stingless bee)	Other hymenoptera
S. marcescens	ELBO_NSI_F099	FALSE	High	Master Protein	A0A6V7HGS3	Uncharacterized	Uncharacterized protein (Fragment) OS=Heterotrigona itama OX=395501 GN=MHI_LOCUS889350 PE=4 SV=1	0	FALSE	6.066	8	1	2	0	1	203	22.5	5.41	5.13	1	protein metabolism;other metabolic processes	nucleus;other cell component	other molecular function	Pf00227	[GO:0004298]; GO:0004175; GO:0070003; GO:0008233; GO:0016787; GO:0140096; GO:0003824; GO:0003674 [GO:0005634]; GO:0043231; GO:0043227; GO:0043229; GO:0043226; GO:0005622; GO:0110165; GO:0005575 [GO:0005839]; GO:0032991; GO:0000502; GO:0005622; GO:0005575; GO:0140535; GO:1905369; GO:0110165; GO:1905368; GO:1902494 [GO:0051603]; GO:0006508; GO:0044257; GO:0019538; GO:0030163; GO:0044265; GO:0044267…		A0A6V7HGS3		High	1	Uncharacterized protein (Fragment)	Heterotrigona itama	Stingless Bees	Other hymenoptera (stingless bee)	Other hymenoptera
S. marcescens	ELBO_NSI_F099	FALSE	High	Master Protein	A0A833VYY5	Uncharacterized	Uncharacterized protein OS=Frieseomelitta varia OX=561572 GN=E2986_01111 PE=3 SV=1	0	FALSE	5.733	7	1	2	0	1	269	29.2	8.5	4.96	1							A0A833VYY5		High	1	Uncharacterized protein	Frieseomelitta varia	Stingless Bees	Other hymenoptera (stingless bee)	Other hymenoptera
S. marcescens	ELBO_NSI_F099	FALSE	High	Master Protein	A0A833W973	Uncharacterized	Uncharacterized protein OS=Frieseomelitta varia OX=561572 GN=E2986_06160 PE=3 SV=1	0	FALSE	2.594	4	1	4	1	1	295	34.1	10.62	10.16	1							A0A833W973		High	1	Uncharacterized protein	Frieseomelitta varia	Stingless Bees	Other hymenoptera (stingless bee)	Other hymenoptera
S. marcescens	ELBO_NSI_F099	FALSE	High	Master Protein	A0A833RDN1	Uncharacterized	Uncharacterized protein OS=Frieseomelitta varia OX=561572 GN=E2986_10794 PE=4 SV=1	0	FALSE	4.517	5	1	4	0	1	339	37.7	5.11	11.49	1							A0A833RDN1		High	1	Uncharacterized protein	Frieseomelitta varia	Stingless Bees	Other hymenoptera (stingless bee)	Other hymenoptera
S. marcescens	ELBO_NSI_F099	FALSE	High	Master Protein	A0A833RFX8	Uncharacterized	Uncharacterized protein OS=Frieseomelitta varia OX=561572 GN=E2986_11380 PE=4 SV=1	0	FALSE	41.183	3	9	51	0	2	3270	363.1	8.54	120.16	9							A0A833RFX8		High	1	Uncharacterized protein	Frieseomelitta varia	Stingless Bees	Other hymenoptera (stingless bee)	Other hymenoptera
S. marcescens	ELBO_NSI_F099	FALSE	High	Master Protein	A0A833RMB6	Uncharacterized	Uncharacterized protein OS=Frieseomelitta varia OX=561572 GN=E2986_14086 PE=4 SV=1	0	FALSE	47.948	9	7	94	0	1	652	71.6	8.18	355.7	7							A0A833RMB6		High	1	Uncharacterized protein	Frieseomelitta varia	Stingless Bees	Other hymenoptera (stingless bee)	Other hymenoptera
S. marcescens	ELBO_NSI_F099	FALSE	High	Master Protein	A0A6V7GV81	Uncharacterized	Uncharacterized protein OS=Heterotrigona itama OX=395501 GN=MHI_LOCUS91513 PE=3 SV=1	0.007	FALSE	0.491	1	1	1	0	1	2418	278.2	5.26	2.12	1	cell organization and biogenesis	cytoskeleton;other cell component	cytoskeletal activity;other molecular function	Pf00018, Pf00435, Pf08726, Pf13499	[GO:0003779]; GO:0008092; GO:0005515; GO:0005488; GO:0003674 [GO:0005509]; GO:0046872; GO:0043169; GO:0043167; GO:0005488; GO:0003674 [GO:0005516]; GO:0005515; GO:0005488; GO:0003674 [GO:0005737]; GO:0110165; GO:0005622; GO:0005575 [GO:0005856]; GO:0043232; GO:0043228; GO:0043229; GO:0043226; GO:0005622; GO:0110165; GO:0005575 [GO:0051693]; GO:0030835; GO:0030837; GO:0030834; GO:0051494; GO:19018…		A0A6V7GV81		Medium	1	Uncharacterized protein	Heterotrigona itama	Stingless Bees	Other hymenoptera (stingless bee)	Other hymenoptera
S. marcescens	ELBO_NSI_F102	FALSE	High	Master Protein	A0A833S8M6	Uncharacterized	Uncharacterized protein OS=Frieseomelitta varia OX=561572 GN=E2986_00026 PE=4 SV=1	0	FALSE	2.052	1	1	1	0	1	2227	250.6	6.98	2.15	1							A0A833S8M6		High	1	Uncharacterized protein	Frieseomelitta varia	Stingless Bees	Other hymenoptera (stingless bee)	Other hymenoptera
S. marcescens	ELBO_NSI_F102	FALSE	High	Master Protein	A0A833W973	Uncharacterized	Uncharacterized protein OS=Frieseomelitta varia OX=561572 GN=E2986_06160 PE=3 SV=1	0	FALSE	5.376	4	1	6	1	1	295	34.1	10.62	11.65	1							A0A833W973		High	1	Uncharacterized protein	Frieseomelitta varia	Stingless Bees	Other hymenoptera (stingless bee)	Other hymenoptera
S. marcescens	ELBO_NSI_F102	FALSE	High	Master Protein	A0A833RGV6	Uncharacterized	Uncharacterized protein OS=Frieseomelitta varia OX=561572 GN=E2986_12474 PE=4 SV=1	0	FALSE	2.121	8	1	4	1	1	111	12.2	8.76	9.86	1							A0A833RGV6		High	1	Uncharacterized protein	Frieseomelitta varia	Stingless Bees	Other hymenoptera (stingless bee)	Other hymenoptera
M. luteus	ELBO_NSI_F105	FALSE	High	Master Protein	A0A833R946	Uncharacterized	Uncharacterized protein OS=Frieseomelitta varia OX=561572 GN=E2986_10799 PE=3 SV=1	0.002	FALSE	2.259	1	1	2	0	1	2176	244	7.37	4.01	1							A0A833R946		High	1	Uncharacterized protein	Frieseomelitta varia	Stingless Bees	Other hymenoptera (stingless bee)	Other hymenoptera
M. luteus	ELBO_NSI_F105	FALSE	High	Master Protein	A0A833RFX8	Uncharacterized	Uncharacterized protein OS=Frieseomelitta varia OX=561572 GN=E2986_11380 PE=4 SV=1	0	FALSE	94.872	4	18	202	3	3	3270	363.1	8.54	535.52	18							A0A833RFX8		High	1	Uncharacterized protein	Frieseomelitta varia	Stingless Bees	Other hymenoptera (stingless bee)	Other hymenoptera
M. luteus	ELBO_NSI_F105	FALSE	High	Master Protein	A0A833RYH5	Uncharacterized	Uncharacterized protein OS=Frieseomelitta varia OX=561572 GN=E2986_11949 PE=4 SV=1	0	FALSE	12.127	16	2	4	0	2	98	10.6	5.44	12.16	2							A0A833RYH5		High	1	Uncharacterized protein	Frieseomelitta varia	Stingless Bees	Other hymenoptera (stingless bee)	Other hymenoptera
M. luteus	ELBO_NSI_F105	FALSE	High	Master Protein	A0A833W8H3	Uncharacterized	Uncharacterized protein OS=Frieseomelitta varia OX=561572 GN=E2986_12906 PE=3 SV=1	0	FALSE	11.819	5	2	5	0	2	918	103.4	4.88	16.08	2							A0A833W8H3		High	1	Uncharacterized protein	Frieseomelitta varia	Stingless Bees	Other hymenoptera (stingless bee)	Other hymenoptera
Control	ELBO_NSI_F069	FALSE	High	Master Protein	A0A834XKZ7	Uncharacterized	Uncharacterized protein OS=Aphidius gifuensis OX=684658 GN=HCN44_003042 PE=4 SV=1	0.001	FALSE	2.024	1	1	1	0	1	702	78	5.35	2.59	1							A0A834XKZ7		High	1	Uncharacterized protein	Aphidius gifuensis	Wasps	Other hymenoptera (wasps)	Other hymenoptera
Control	ELBO_NSI_F069	FALSE	Medium	Master Protein	A0A834XWX9	Uncharacterized	Uncharacterized protein OS=Aphidius gifuensis OX=684658 GN=HCN44_005893 PE=3 SV=1	0.021	FALSE	0.658	4	1	1	0	1	204	23.8	4.87	0	1							A0A834XWX9		High	1	Uncharacterized protein	Aphidius gifuensis	Wasps	Other hymenoptera (wasps)	Other hymenoptera
Control	ELBO_NSI_F069	FALSE	High	Master Protein	A0A835CRH9	Uncharacterized	Uncharacterized protein OS=Aphidius gifuensis OX=684658 GN=HCN44_006392 PE=4 SV=1	0	FALSE	21.428	1	3	10	1	1	3381	375.2	8.02	33.42	3							A0A835CRH9		High	1	Uncharacterized protein	Aphidius gifuensis	Wasps	Other hymenoptera (wasps)	Other hymenoptera
Control	ELBO_NSI_F075	FALSE	High	Master Protein	A0A835CRH9	Uncharacterized	Uncharacterized protein OS=Aphidius gifuensis OX=684658 GN=HCN44_006392 PE=4 SV=1	0	FALSE	20.327	1	3	19	1	1	3381	375.2	8.02	63.62	3							A0A835CRH9		High	1	Uncharacterized protein	Aphidius gifuensis	Wasps	Other hymenoptera (wasps)	Other hymenoptera
M. luteus	ELBO_NSI_F081	FALSE	Medium	Master Protein	A0A834Y6E8	Uncharacterized	Uncharacterized protein OS=Aphidius gifuensis OX=684658 GN=HCN44_005613 PE=3 SV=1	0.024	FALSE	0.64	2	1	1	1	1	520	59.7	8.15	0	1							A0A834Y6E8		High	1	Uncharacterized protein	Aphidius gifuensis	Wasps	Other hymenoptera (wasps)	Other hymenoptera
M. luteus	ELBO_NSI_F081	FALSE	Medium	Master Protein	A0A834XWX9	Uncharacterized	Uncharacterized protein OS=Aphidius gifuensis OX=684658 GN=HCN44_005893 PE=3 SV=1	0.027	FALSE	0.544	4	1	1	0	1	204	23.8	4.87	1.32	1							A0A834XWX9		High	1	Uncharacterized protein	Aphidius gifuensis	Wasps	Other hymenoptera (wasps)	Other hymenoptera
M. luteus	ELBO_NSI_F081	FALSE	High	Master Protein	A0A835CRH9	Uncharacterized	Uncharacterized protein OS=Aphidius gifuensis OX=684658 GN=HCN44_006392 PE=4 SV=1	0	FALSE	14.915	1	3	20	1	1	3381	375.2	8.02	63.35	3							A0A835CRH9		High	1	Uncharacterized protein	Aphidius gifuensis	Wasps	Other hymenoptera (wasps)	Other hymenoptera
M. luteus	ELBO_NSI_F084	FALSE	Medium	Master Protein	A0A835CTY1	Uncharacterized	Uncharacterized protein OS=Aphidius gifuensis OX=684658 GN=HCN44_002111 PE=4 SV=1	0.014	FALSE	0.754	3	1	2	1	1	586	67.6	5.87	5.15	1							A0A835CTY1		High	1	Uncharacterized protein	Aphidius gifuensis	Wasps	Other hymenoptera (wasps)	Other hymenoptera
P. carotovorum	ELBO_NSI_F087	FALSE	High	Master Protein	A0A835CPY0	Uncharacterized	Uncharacterized protein OS=Aphidius gifuensis OX=684658 GN=HCN44_001138 PE=3 SV=1	0.008	FALSE	0.764	0	1	2	1	1	1524	178	8.4	4.52	1							A0A835CPY0		Medium	1	Uncharacterized protein	Aphidius gifuensis	Wasps	Other hymenoptera (wasps)	Other hymenoptera
P. carotovorum	ELBO_NSI_F087	FALSE	High	Master Protein	A0A835CRH9	Uncharacterized	Uncharacterized protein OS=Aphidius gifuensis OX=684658 GN=HCN44_006392 PE=4 SV=1	0	FALSE	20.332	1	3	15	1	1	3381	375.2	8.02	52.01	3							A0A835CRH9		Medium	1	Uncharacterized protein	Aphidius gifuensis	Wasps	Other hymenoptera (wasps)	Other hymenoptera
P. carotovorum	ELBO_NSI_F090	FALSE	High	Master Protein	A0A835CRH9	Uncharacterized	Uncharacterized protein OS=Aphidius gifuensis OX=684658 GN=HCN44_006392 PE=4 SV=1	0	FALSE	19.528	1	3	22	1	1	3381	375.2	8.02	74.2	3							A0A835CRH9		High	1	Uncharacterized protein	Aphidius gifuensis	Wasps	Other hymenoptera (wasps)	Other hymenoptera
P. carotovorum	ELBO_NSI_F093	FALSE	High	Master Protein	A0A835CRH9	Uncharacterized	Uncharacterized protein OS=Aphidius gifuensis OX=684658 GN=HCN44_006392 PE=4 SV=1	0	FALSE	20.72	1	3	16	1	1	3381	375.2	8.02	55.79	3							A0A835CRH9		High	1	Uncharacterized protein	Aphidius gifuensis	Wasps	Other hymenoptera (wasps)	Other hymenoptera
S. marcescens	ELBO_NSI_F096	FALSE	Medium	Master Protein	A0A834XSY8	Uncharacterized	Uncharacterized protein OS=Aphidius gifuensis OX=684658 GN=HCN44_005224 PE=4 SV=1	0.013	FALSE	0.335	7	1	1	1	1	207	22.9	9.51	0	1							A0A834XSY8		Medium	1	Uncharacterized protein	Aphidius gifuensis	Wasps	Other hymenoptera (wasps)	Other hymenoptera
S. marcescens	ELBO_NSI_F096	FALSE	High	Master Protein	A0A834XYP4	Uncharacterized	Uncharacterized protein OS=Aphidius gifuensis OX=684658 GN=HCN44_005951 PE=3 SV=1	0	FALSE	14.758	0	2	4	0	1	16487	1872.4	5.94	15.28	2							A0A834XYP4		High	1	Uncharacterized protein	Aphidius gifuensis	Wasps	Other hymenoptera (wasps)	Other hymenoptera
S. marcescens	ELBO_NSI_F096	FALSE	High	Master Protein	A0A835CRH9	Uncharacterized	Uncharacterized protein OS=Aphidius gifuensis OX=684658 GN=HCN44_006392 PE=4 SV=1	0	FALSE	24.915	1	3	14	1	1	3381	375.2	8.02	45.65	3							A0A835CRH9		High	1	Uncharacterized protein	Aphidius gifuensis	Wasps	Other hymenoptera (wasps)	Other hymenoptera
S. marcescens	ELBO_NSI_F096	FALSE	High	Master Protein	A0A834Y768	Uncharacterized	Uncharacterized protein OS=Aphidius gifuensis OX=684658 GN=HCN44_009385 PE=3 SV=1	0.003	FALSE	0.897	1	1	1	1	1	670	78.1	8.79	2.34	1							A0A834Y768		High	1	Uncharacterized protein	Aphidius gifuensis	Wasps	Other hymenoptera (wasps)	Other hymenoptera
S. marcescens	ELBO_NSI_F099	FALSE	High	Master Protein	A0A835CRI2	Uncharacterized	Uncharacterized protein OS=Aphidius gifuensis OX=684658 GN=HCN44_011258 PE=4 SV=1	0.008	FALSE	0.433	0	1	1	1	1	5429	609.4	5.01	1.71	1							A0A835CRI2		Medium	1	Uncharacterized protein	Aphidius gifuensis	Wasps	Other hymenoptera (wasps)	Other hymenoptera
S. marcescens	ELBO_NSI_F102	FALSE	High	Master Protein	A0A835CV83	Uncharacterized	Uncharacterized protein OS=Aphidius gifuensis OX=684658 GN=HCN44_004575 PE=4 SV=1	0.005	FALSE	0.816	8	1	1	1	1	849	92.6	7.64	3.45	1							A0A835CV83		High	1	Uncharacterized protein	Aphidius gifuensis	Wasps	Other hymenoptera (wasps)	Other hymenoptera
M. luteus	ELBO_NSI_F105	FALSE	High	Master Protein	A0A835CRH9	Uncharacterized	Uncharacterized protein OS=Aphidius gifuensis OX=684658 GN=HCN44_006392 PE=4 SV=1	0	FALSE	23.849	1	3	31	1	1	3381	375.2	8.02	104.35	3							A0A835CRH9		High	1	Uncharacterized protein	Aphidius gifuensis	Wasps	Other hymenoptera (wasps)	Other hymenoptera
M. luteus	ELBO_NSI_F105	FALSE	Medium	Master Protein	A0A0N0CQM2	Uncharacterized	Uncharacterized protein OS=Apilactobacillus kunkeei OX=148814 GN=RZ73_04220 PE=4 SV=1	0.033	FALSE	0.524	5	1	3	1	1	225	26.4	4.59	5.19	1				Pf09711			A0A0N0CQM2		High	1	Uncharacterized protein	Apilactobacillus kunkeei	Wasps	Other hymenoptera (wasps)	Other hymenoptera
Control	ELBO_NSI_F069	FALSE	Medium	Master Protein	A0A1V9X3N9	Uncharacterized	Uncharacterized protein (Fragment) OS=Tropilaelaps mercedesae OX=418985 GN=BIW11_13171 PE=4 SV=1	0.029	FALSE	0.415	2	1	1	0	1	1225	137.4	6.98	0	1	stress response;other biological processes		other molecular function	Pf03098	[GO:0004601]; GO:0016209; GO:0016684; GO:0003674; GO:0098869; GO:0016491; GO:1990748; GO:0003824; GO:0009987; GO:0098754; GO:0097237; GO:0008150; GO:0009636; GO:0070887; GO:0042221; GO:0051716; GO:0050896 [GO:0006979]; GO:0006950; GO:0050896; GO:0008150 [GO:0020037]; GO:0046906; GO:0097159; GO:1901363; GO:0005488; GO:0003674		A0A1V9X3N9		Medium	1	Uncharacterized protein (Fragment)	Tropilaelaps mercedesae	Acari	Parasite (Acari)	Parasites
S. marcescens	ELBO_NSI_F099	FALSE	High	Master Protein	A0A1V9X8K5	Uncharacterized	Uncharacterized protein OS=Tropilaelaps mercedesae OX=418985 GN=BIW11_11995 PE=4 SV=1	0.003	FALSE	0.694	2	1	1	1	1	603	66.8	8.22	1.91	1		other membranes			[GO:0016021]; GO:0031224; GO:0110165; GO:0016020; GO:0005575		A0A1V9X8K5		High	1	Uncharacterized protein	Tropilaelaps mercedesae	Acari	Parasite (Acari)	Parasites
Control	ELBO_NSI_F069	FALSE	High	Master Protein	A0A7G2CGA5	Uncharacterized	Uncharacterized protein OS=Angomonas deanei OX=59799 GN=ADEAN_000521300 PE=4 SV=1	0.008	FALSE	1.039	2	1	2	1	1	549	60.8	7.72	4.12	1							A0A7G2CGA5		High	1	Uncharacterized protein	Angomonas deanei	trypanosomatid	Parasite (flagellate trypanosomatid protozoan of insects)	Parasites
M. luteus	ELBO_NSI_F081	FALSE	Medium	Master Protein	A0A7G2CEX3	Uncharacterized	Uncharacterized protein OS=Angomonas deanei OX=59799 GN=ADEAN_000472100 PE=4 SV=1	0.03	FALSE	0.454	9	1	1	1	1	189	20.9	7.08	2.12	1							A0A7G2CEX3		Medium	1	Uncharacterized protein	Angomonas deanei	trypanosomatid	Parasite (flagellate trypanosomatid protozoan of insects)	Parasites
P. carotovorum	ELBO_NSI_F087	FALSE	Medium	Master Protein	A0A7G2CCD3	Uncharacterized	Uncharacterized protein OS=Angomonas deanei OX=59799 GN=ADEAN_000495600 PE=4 SV=1	0.014	FALSE	0.462	4	1	1	1	1	248	28.5	9.26	0	1							A0A7G2CCD3		Medium	1	Uncharacterized protein	Angomonas deanei	trypanosomatid	Parasite (flagellate trypanosomatid protozoan of insects)	Parasites
S. marcescens	ELBO_NSI_F096	FALSE	High	Master Protein	A0A7G2CGA5	Uncharacterized	Uncharacterized protein OS=Angomonas deanei OX=59799 GN=ADEAN_000521300 PE=4 SV=1	0.003	FALSE	0.858	2	1	3	1	1	549	60.8	7.72	5.91	1							A0A7G2CGA5		High	1	Uncharacterized protein	Angomonas deanei	trypanosomatid	Parasite (flagellate trypanosomatid protozoan of insects)	Parasites
M. luteus	ELBO_NSI_F105	FALSE	Medium	Master Protein	A0A7G2C6T2	Uncharacterized	Uncharacterized protein OS=Angomonas deanei OX=59799 GN=ADEAN_000192000 PE=4 SV=1	0.017	FALSE	0.774	1	1	1	1	1	576	63.9	4.96	1.83	1							A0A7G2C6T2		High	1	Uncharacterized protein	Angomonas deanei	trypanosomatid	Parasite (flagellate trypanosomatid protozoan of insects)	Parasites
M. luteus	ELBO_NSI_F105	FALSE	Medium	Master Protein	A0A7G2CEX3	Uncharacterized	Uncharacterized protein OS=Angomonas deanei OX=59799 GN=ADEAN_000472100 PE=4 SV=1	0.019	FALSE	0.674	9	1	1	1	1	189	20.9	7.08	0	1							A0A7G2CEX3		High	1	Uncharacterized protein	Angomonas deanei	trypanosomatid	Parasite (flagellate trypanosomatid protozoan of insects)	Parasites
P. carotovorum	ELBO_NSI_F087	FALSE	High	Master Protein	A0A7M7IXC4	Uncharacterized	Uncharacterized protein OS=Varroa destructor OX=109461 PE=3 SV=1	0	FALSE	9.674	5	2	2	1	1	650	70.9	5.16	6.35	2			other molecular function	Pf00012	[GO:0005524]; GO:0032559; GO:0035639; GO:0030554; GO:0032555; GO:0043168; GO:1901265; GO:0017076; GO:0032553; GO:0043167; GO:0097159; GO:1901363; GO:0000166; GO:0097367; GO:0005488; GO:0036094; GO:0003674 [GO:0016887]; GO:0017111; GO:0140657; GO:0016462; GO:0003674; GO:0016818; GO:0016817; GO:0016787; GO:0003824				Medium	1	Uncharacterized protein	Varroa destructor	Mite	Parasite (mite)	Parasites
P. carotovorum	ELBO_NSI_F087	FALSE	Medium	Master Protein	A0A7M7J639	Uncharacterized	Uncharacterized protein OS=Varroa destructor OX=109461 PE=4 SV=1	0.011	FALSE	0.556	2	1	1	1	1	465	53.2	8.57	2.58	1									Medium	1	Uncharacterized protein	Varroa destructor	Mite	Parasite (mite)	Parasites
P. carotovorum	ELBO_NSI_F093	FALSE	Medium	Master Protein	A0A7M7JD22	Uncharacterized	Uncharacterized protein OS=Varroa destructor OX=109461 PE=4 SV=1	0.011	FALSE	0.834	1	1	1	0	1	1922	212.6	7.2	0	1		nucleus	nucleic acid binding activity;other molecular function	Pf00176, Pf00271, Pf12054	[GO:0003677]; GO:0003676; GO:0097159; GO:1901363; GO:0005488; GO:0003674 [GO:0005524]; GO:0032559; GO:0035639; GO:0030554; GO:0032555; GO:0043168; GO:1901265; GO:0017076; GO:0032553; GO:0043167; GO:0097159; GO:1901363; GO:0000166; GO:0097367; GO:0005488; GO:0036094; GO:0003674 [GO:0005634]; GO:0043231; GO:0043227; GO:0043229; GO:0043226; GO:0005622; GO:0110165; GO:0005575 [GO:0016887]; GO:0017111…				High	1	Uncharacterized protein	Varroa destructor	Mite	Parasite (mite)	Parasites
P. carotovorum	ELBO_NSI_F093	FALSE	Medium	Master Protein	A0A7M7MEL8	Uncharacterized	Uncharacterized protein OS=Varroa destructor OX=109461 PE=4 SV=1	0.013	FALSE	0.727	1	1	1	0	1	767	87.1	7.69	2.07	1		nucleus		Pf12253	[GO:0005634]; GO:0043231; GO:0043227; GO:0043229; GO:0043226; GO:0005622; GO:0110165; GO:0005575				High	1	Uncharacterized protein	Varroa destructor	Mite	Parasite (mite)	Parasites
S. marcescens	ELBO_NSI_F096	FALSE	Medium	Master Protein	A0A7M7KJ66	Uncharacterized	Uncharacterized protein OS=Varroa destructor OX=109461 PE=4 SV=1	0.014	FALSE	0.314	3	1	1	0	1	1269	140.3	6.86	2.29	1			nucleic acid binding activity	Pf00013	[GO:0003723]; GO:0003676; GO:0097159; GO:1901363; GO:0005488; GO:0003674				Medium	1	Uncharacterized protein	Varroa destructor	Mite	Parasite (mite)	Parasites
S. marcescens	ELBO_NSI_F102	FALSE	High	Master Protein	A0A7M7M7I2	Uncharacterized	Uncharacterized protein OS=Varroa destructor OX=109461 PE=4 SV=1	0.002	FALSE	1.138	6	1	1	0	1	555	62.5	8.97	3.29	1			nucleic acid binding activity	Pf00076, Pf18360	[GO:0003723]; GO:0003676; GO:0097159; GO:1901363; GO:0005488; GO:0003674				High	1	Uncharacterized protein	Varroa destructor	Mite	Parasite (mite)	Parasites
S. marcescens	ELBO_NSI_F102	FALSE	High	Master Protein	A0A7M7KHW2	Uncharacterized	Uncharacterized protein OS=Varroa destructor OX=109461 PE=4 SV=1	0.005	FALSE	0.85	3	1	2	0	1	462	50.3	6.58	3.76	1	other biological processes			Pf00651, Pf13909	[GO:0051171]; GO:0019222; GO:0050789; GO:0065007; GO:0008150 [GO:0060255]; GO:0019222; GO:0050789; GO:0065007; GO:0008150 [GO:0080090]; GO:0019222; GO:0050789; GO:0065007; GO:0008150				High	1	Uncharacterized protein	Varroa destructor	Mite	Parasite (mite)	Parasites
M. luteus	ELBO_NSI_F105	FALSE	Medium	Master Protein	A0A7M7J5H9	Uncharacterized	Uncharacterized protein OS=Varroa destructor OX=109461 PE=4 SV=1	0.017	FALSE	0.772	5	1	2	0	1	423	46.5	6.87	5.32	1	other biological processes	nucleus	nucleic acid binding activity;other molecular function	Pf00907	[GO:0003677]; GO:0003676; GO:0097159; GO:1901363; GO:0005488; GO:0003674 [GO:0003700]; GO:0140110; GO:0003674; GO:0006355; GO:0010468; GO:1903506; GO:0060255; GO:2001141; GO:0019222; GO:0010556; GO:0031326; GO:0051252; GO:0050789; GO:0009889; GO:0031323; GO:0019219; GO:0065007; GO:0050794; GO:0051171; GO:0080090; GO:0008150 [GO:0005634]; GO:0043231; GO:0043227; GO:0043229; GO:0043226; GO:0005622;…				High	1	Uncharacterized protein	Varroa destructor	Mite	Parasite (mite)	Parasites
Control	ELBO_NSI_F069	FALSE	High	Master Protein	A0A836H125	Uncharacterized	Uncharacterized protein OS=Leishmania enriettii OX=5663 GN=CUR178_03218 PE=4 SV=1	0.002	FALSE	1.335	2	1	3	0	1	534	60.7	5.17	4.12	1							A0A836H125		High	1	Uncharacterized protein	Leishmania enriettii	trypanosomatid	Parasite (trypanosoma)	Parasites
Control	ELBO_NSI_F069	FALSE	Medium	Master Protein	Q4QBG0	Uncharacterized	Uncharacterized protein OS=Leishmania major OX=5664 GN=LMJF_23_0150 PE=4 SV=1	0.029	FALSE	0.424	4	1	1	1	1	366	39	5.15	0	1		other cell component		Pf13516	[GO:0005929]; GO:0043227; GO:0120025; GO:0043226; GO:0042995; GO:0110165; GO:0005575	5651974	lma:LMJF_23_0150; Q4QBG0		Medium	1	Uncharacterized protein	Leishmania major	trypanosomatid	Parasite (trypanosoma)	Parasites
Control	ELBO_NSI_F075	FALSE	Medium	Master Protein	A0A836KUE8	Uncharacterized	Uncharacterized protein OS=Leishmania enriettii OX=5663 GN=CUR178_04763 PE=4 SV=1	0.04	FALSE	0.655	0	1	1	1	1	4063	433.1	6.61	0	1							A0A836KUE8		High	1	Uncharacterized protein	Leishmania enriettii	trypanosomatid	Parasite (trypanosoma)	Parasites
Control	ELBO_NSI_F075	FALSE	High	Master Protein	A0A640K9G5	Uncharacterized	Uncharacterized protein OS=Leishmania tarentolae OX=5689 GN=LtaPh_0807200 PE=4 SV=1	0.007	FALSE	1.328	1	1	1	1	1	2125	222.9	6.83	2.83	1							A0A640K9G5		High	1	Uncharacterized protein	Leishmania tarentolae	trypanosomatid	Parasite (trypanosoma)	Parasites
M. luteus	ELBO_NSI_F084	FALSE	High	Master Protein	A0A836H125	Uncharacterized	Uncharacterized protein OS=Leishmania enriettii OX=5663 GN=CUR178_03218 PE=4 SV=1	0.009	FALSE	0.899	2	1	1	0	1	534	60.7	5.17	0	1							A0A836H125		High	1	Uncharacterized protein	Leishmania enriettii	trypanosomatid	Parasite (trypanosoma)	Parasites
M. luteus	ELBO_NSI_F084	FALSE	Medium	Master Protein	A0A088S1Y1	Uncharacterized	Uncharacterized protein OS=Leishmania panamensis OX=5679 GN=LPMP_332790 PE=4 SV=1	0.017	FALSE	0.654	3	1	1	1	1	1193	129.9	5.07	0	1						22578432	A0A088S1Y1; lpan:LPMP_332790		High	1	Uncharacterized protein	Leishmania panamensis	trypanosomatid	Parasite (trypanosoma)	Parasites
P. carotovorum	ELBO_NSI_F087	FALSE	Medium	Master Protein	A0A3Q8IEA5	Uncharacterized	Uncharacterized protein OS=Leishmania donovani OX=5661 GN=LdCL_340020700 PE=3 SV=1	0.011	FALSE	0.572	1	1	1	0	1	2611	276.7	6.87	0	1		nucleus			[GO:0005643]; GO:0140513; GO:0005635; GO:0032991; GO:0005634; GO:0031967; GO:0012505; GO:0005575; GO:0043231; GO:0031975; GO:0043227; GO:0043229; GO:0110165; GO:0043226; GO:0005622		A0A3Q8IEA5		Medium	1	Uncharacterized protein	Leishmania donovani	trypanosomatid	Parasite (trypanosoma)	Parasites
P. carotovorum	ELBO_NSI_F087	FALSE	Medium	Master Protein	A0A836H125	Uncharacterized	Uncharacterized protein OS=Leishmania enriettii OX=5663 GN=CUR178_03218 PE=4 SV=1	0.013	FALSE	0.478	2	1	1	0	1	534	60.7	5.17	0	1							A0A836H125		Medium	1	Uncharacterized protein	Leishmania enriettii	trypanosomatid	Parasite (trypanosoma)	Parasites
P. carotovorum	ELBO_NSI_F087	FALSE	High	Master Protein	Q4Q5U0	Uncharacterized	Uncharacterized protein OS=Leishmania major OX=5664 GN=LMJF_31_3150 PE=4 SV=1	0.009	FALSE	0.681	1	1	2	1	1	1469	161.2	5.66	4.47	1	cell organization and biogenesis	cytoskeleton;other cell component			[GO:0005737]; GO:0110165; GO:0005622; GO:0005575 [GO:0005930]; GO:0110165; GO:0005856; GO:0097014; GO:0005575; GO:0043232; GO:0032838; GO:0005929; GO:0043228; GO:0043229; GO:0099568; GO:0120025; GO:0043227; GO:0043226; GO:0005622; GO:0005737; GO:0042995 [GO:0060271]; GO:0044782; GO:0070925; GO:0120031; GO:0006996; GO:0120036; GO:0022607; GO:0030031; GO:0016043; GO:0030030; GO:0044085; GO:0071840;…	5654256	lma:LMJF_31_3150; Q4Q5U0		High	1	Uncharacterized protein	Leishmania major	trypanosomatid	Parasite (trypanosoma)	Parasites
P. carotovorum	ELBO_NSI_F087	FALSE	Medium	Master Protein	E9ASR1	Uncharacterized	Uncharacterized protein OS=Leishmania mexicana (strain MHOM/GT/2001/U1103) OX=929439 GN=LMXM_36_1410 PE=4 SV=1	0.013	FALSE	0.469	2	1	1	1	1	871	95.5	6.76	0	1			other molecular function		[GO:0046872]; GO:0043169; GO:0043167; GO:0005488; GO:0003674	13448355	E9ASR1; lmi:LMXM_36_1410		Medium	1	Uncharacterized protein	Leishmania mexicana (strain MHOM/GT/2001/U1103)	trypanosomatid	Parasite (trypanosoma)	Parasites
P. carotovorum	ELBO_NSI_F093	FALSE	Medium	Master Protein	A0A1E1IZB6	Uncharacterized	Uncharacterized protein OS=Leishmania guyanensis OX=5670 GN=LgM4147LRVhigh.27.01391.00100 PE=3 SV=1	0.022	FALSE	0.487	7	1	1	0	1	225	25.3	4.55	0	1	RNA metabolism OR transcription;other metabolic processes				[GO:0006364]; GO:0016072; GO:0034470; GO:0042254; GO:0034660; GO:0006396; GO:0022613; GO:0016070; GO:0010467; GO:0044085; GO:0090304; GO:0043170; GO:0071840; GO:0006139; GO:0071704; GO:0009987; GO:0006725; GO:0034641; GO:0044238; GO:0046483; GO:1901360; GO:0008152; GO:0008150; GO:0044237; GO:0006807		A0A1E1IZB6	LgM4147LRVhigh.27.01391.00100	Medium	1	Uncharacterized protein	Leishmania guyanensis	trypanosomatid	Parasite (trypanosoma)	Parasites
P. carotovorum	ELBO_NSI_F093	FALSE	Medium	Master Protein	A0A0N0P741	Uncharacterized	Uncharacterized protein OS=Leptomonas seymouri OX=5684 GN=ABL78_3044 PE=4 SV=1	0.018	FALSE	0.581	2	1	1	1	1	1511	167.7	5.29	0	1							A0A0N0P741		Medium	1	Uncharacterized protein	Leptomonas seymouri	trypanosomatid	Parasite (trypanosoma)	Parasites
S. marcescens	ELBO_NSI_F096	FALSE	High	Master Protein	A0A1E1IRT9	Uncharacterized	Uncharacterized protein OS=Leishmania guyanensis OX=5670 GN=LgM4147LRVhigh.14.00500.00280 PE=4 SV=1	0.007	FALSE	0.491	0	1	1	0	1	1752	194	5.38	1.6	1							A0A1E1IRT9	LgM4147LRVhigh.14.00500.00280	High	1	Uncharacterized protein	Leishmania guyanensis	trypanosomatid	Parasite (trypanosoma)	Parasites
S. marcescens	ELBO_NSI_F096	FALSE	Medium	Master Protein	Q4QCT7	Uncharacterized	Uncharacterized protein OS=Leishmania major OX=5664 GN=LMJF_20_1090 PE=4 SV=1	0.011	FALSE	0.416	1	1	2	1	1	1961	205.7	8.16	0	1		nucleus	nucleic acid binding activity		[GO:0003677]; GO:0003676; GO:0097159; GO:1901363; GO:0005488; GO:0003674 [GO:0005634]; GO:0043231; GO:0043227; GO:0043229; GO:0043226; GO:0005622; GO:0110165; GO:0005575 [GO:0005654]; GO:0110165; GO:0031981; GO:0005575; GO:0070013; GO:0005634; GO:0043233; GO:0043229; GO:0043231; GO:0031974; GO:0043226; GO:0005622; GO:0043227	5651461	lma:LMJF_20_1090; Q4QCT7		Medium	1	Uncharacterized protein	Leishmania major	trypanosomatid	Parasite (trypanosoma)	Parasites
S. marcescens	ELBO_NSI_F096	FALSE	Medium	Master Protein	A0A836I529	Uncharacterized	Uncharacterized protein OS=Leishmania sp. Namibia OX=2802991 GN=JIQ42_07421 PE=4 SV=1	0.014	FALSE	0.134	2	1	1	1	1	503	57	5.6	0	1							A0A836I529		Medium	1	Uncharacterized protein	Leishmania sp. Namibia	trypanosomatid	Parasite (trypanosoma)	Parasites
S. marcescens	ELBO_NSI_F099	FALSE	High	Master Protein	A0A836H125	Uncharacterized	Uncharacterized protein OS=Leishmania enriettii OX=5663 GN=CUR178_03218 PE=4 SV=1	0.006	FALSE	0.526	2	1	1	0	1	534	60.7	5.17	2.14	1							A0A836H125		Medium	1	Uncharacterized protein	Leishmania enriettii	trypanosomatid	Parasite (trypanosoma)	Parasites
S. marcescens	ELBO_NSI_F099	FALSE	High	Master Protein	E9AKM5	Uncharacterized	Uncharacterized protein OS=Leishmania mexicana (strain MHOM/GT/2001/U1103) OX=929439 GN=LMXM_05_1190 PE=4 SV=1	0.007	FALSE	0.479	1	1	1	1	1	1957	211.7	6.68	0	1						13453099	E9AKM5; lmi:LMXM_05_1190		Medium	1	Uncharacterized protein	Leishmania mexicana (strain MHOM/GT/2001/U1103)	trypanosomatid	Parasite (trypanosoma)	Parasites
[truncated: 7,172 more rows]

## Sheet: Table S2 LFQ all
Checked	Protein FDR Confidence: Combined	Master	Accession	Description	Exp. q-value: Combined	Sum PEP Score	Coverage [%]	# Peptides	# PSMs	# Protein Unique Peptides	# Unique Peptides	# AAs	MW [kDa]	calc. pI	Score Sequest HT: A Sequest HT	# PSMs (by Search Engine): A Sequest HT	# Peptides (by Search Engine): A Sequest HT	Biological Process	Cellular Component	Molecular Function	Pfam IDs	GO Accessions	Entrez Gene ID	Gene Symbol	Gene ID	Reactome Pathway Accessions	Reactome Pathway Accessions (All)	Reactome Pathways	Ensembl Gene ID	# Protein Pathway Groups	# Razor Peptides	Abundance Ratio: (M- luteus) / (Control)	Abundance Ratio: (P- carotovorum) / (Control)	Abundance Ratio: (S- marcescens) / (Control)	Abundance Ratio: (P- carotovorum) / (M- luteus)	Abundance Ratio: (S- marcescens) / (M- luteus)	Abundance Ratio: (S- marcescens) / (P- carotovorum)	Abundance Ratio (log2): (M- luteus) / (Control)	Abundance Ratio (log2): (P- carotovorum) / (Control)	Abundance Ratio (log2): (S- marcescens) / (Control)	Abundance Ratio (log2): (P- carotovorum) / (M- luteus)	Abundance Ratio (log2): (S- marcescens) / (M- luteus)	Abundance Ratio (log2): (S- marcescens) / (P- carotovorum)	Abundance Ratio P-Value: (M- luteus) / (Control)	Abundance Ratio P-Value: (P- carotovorum) / (Control)	Abundance Ratio P-Value: (S- marcescens) / (Control)	Abundance Ratio P-Value: (P- carotovorum) / (M- luteus)	Abundance Ratio P-Value: (S- marcescens) / (M- luteus)	Abundance Ratio P-Value: (S- marcescens) / (P- carotovorum)
[truncated: 3,481 more rows]
[truncated: 26 more columns]

[truncated: 4 more sheets: Table S3 DEPs, Table S4 BP MF, Table S5 All pathways, Table S6 Specific pathways]
